# Supplementary material for: Segregational drift hinders the evolution of antibiotic resistance on polyploid replicons
Source: PLoS Genet. 2023 Aug 3;19(8):e1010829. doi: 10.1371/journal.pgen.1010829 (PMC10399855; doi:10.1371/journal.pgen.1010829)
Supplement: S1 Table — (XLSX) [file pgen.1010829.s011.xlsx]

## Sheet: Sheet1
Name	DNA sequence (5’-3’)
sacB-fw+o1	GCGCGTGGTATGGGAGCCTAGGGCCGAGAGTCTAATAGAATGAGGTCG
nptII-rv+o2	ACGCCGGTAGGTAATTGCTAGCGGCTAGAAGAACTCGTCAAGAAGGCG
ptetA_tetA_fw+o1	GCGCGTGGTATGGGAGCCTAGGGCctagatgcttgacactttatcactg
tetA_rv+o2	ACGCCGGTAGGTAATTGCTAGCGGTCAGCGATCGGCTCGTTGCCC
alkM-1up-fw	GCACCTGTACATGTCGATCAAAAC
alkM_2up-rv+o1	GCCCTAGGCTCCCATACCACGCGCTTTACGGCTCACCAAATAACAGG
alkM_5down-fw+o2	CCGCTAGCAATTACCTACCGGCGTATTTCGATGGGTGCAATCAATGG
alkM_6down-rv	CTGGCATGGTACGTTCGTAATTG
