# Supplementary material for: Segregational drift hinders the evolution of antibiotic resistance on polyploid replicons
Source: PLoS Genet. 2023 Aug 3;19(8):e1010829. doi: 10.1371/journal.pgen.1010829 (PMC10399855; doi:10.1371/journal.pgen.1010829)
Supplement: S1 Data — (XLSX) [file pgen.1010829.s012.xlsx]

## Sheet: Fig. 1&2-Plasmid
Figure 1, Figure 2 & Suppl. Figure 2 and 3
Host type relative frequencies in the plasmid evolution experiment.
t	initial_freq	bottleneck	selection	condition	rep.all	replicon	total_pop	host_pop	hetero_pop	novel_homo_pop	host_prop	hetero_prop	novel_homo_prop
0	10-4	100	0	1	1.1	pTAD-R	480000000	2600	2600	0	5.41667e-06	5.41667e-06	0
1	10-4	100	0	1	1.1	pTAD-R	1120000000	39400	39400	0	3.51786e-05	3.51786e-05	0
2	10-4	100	0	1	1.1	pTAD-R	2080000000	26200	25400	800	1.25962e-05	1.22115e-05	3.84615e-07
3	10-4	100	0	1	1.1	pTAD-R	1600000000	44200	41000	3200	2.7625e-05	2.5625e-05	2e-06
4	10-4	100	0	1	1.1	pTAD-R	2680000000	19000	17400	1600	7.08955e-06	6.49254e-06	5.97015e-07
5	10-4	100	0	1	1.1	pTAD-R	1500000000	18400	16200	2200	1.22667e-05	1.08e-05	1.46667e-06
6	10-4	100	0	1	1.1	pTAD-R	1460000000	23000	19800	3200	1.57534e-05	1.35616e-05	2.19178e-06
7	10-4	100	0	1	1.1	pTAD-R	3080000000	22200	15800	6400	7.20779e-06	5.12987e-06	2.07792e-06
8	10-4	100	0	1	1.1	pTAD-R	2300000000	17800	12600	5200	7.73913e-06	5.47826e-06	2.26087e-06
9	10-4	100	0	1	1.1	pTAD-R	2500000000	14400	11000	3400	5.76e-06	4.4e-06	1.36e-06
10	10-4	100	0	1	1.1	pTAD-R	2.52213e+09	17800	9600	8200	7.05754e-06	3.80631e-06	3.25123e-06
11	10-4	100	0	1	1.1	pTAD-R	2480000000	12200	7600	4600	4.91935e-06	3.06452e-06	1.85484e-06
12	10-4	100	0	1	1.1	pTAD-R	1700000000	13200	8000	5200	7.76471e-06	4.70588e-06	3.05882e-06
13	10-4	100	0	1	1.1	pTAD-R	1400000000	11200	5600	5600	8e-06	4e-06	4e-06
14	10-4	100	0	1	1.1	pTAD-R	1220000000	12600	6800	5800	1.03279e-05	5.57377e-06	4.7541e-06
15	10-4	100	0	1	1.1	pTAD-R	5660000000	11800	5800	6000	2.08481e-06	1.02473e-06	1.06007e-06
16	10-4	100	0	1	1.1	pTAD-R	1580000000	8000	1600	6400	5.06329e-06	1.01266e-06	4.05063e-06
17	10-4	100	0	1	1.1	pTAD-R	5700000000	9600	2800	6800	1.68421e-06	4.91228e-07	1.19298e-06
18	10-4	100	0	1	1.1	pTAD-R	3000000000	6400	800	5600	2.13333e-06	2.66667e-07	1.86667e-06
19	10-4	100	0	1	1.1	pTAD-R	1540000000	3580	500	3080	2.32468e-06	3.24675e-07	2e-06
20	10-4	100	0	1	1.1	pTAD-R	2120000000	2520	260	2260	1.18868e-06	1.22642e-07	1.06604e-06
21	10-4	100	0	1	1.1	pTAD-R	2500000000	1760	100	1660	7.04e-07	4e-08	6.64e-07
22	10-4	100	0	1	1.1	pTAD-R	5100000000	1060	0	1060	2.07843e-07	0	2.07843e-07
23	10-4	100	0	1	1.1	pTAD-R	4020000000	653.333	0	653.333	1.62521e-07	0	1.62521e-07
24	10-4	100	0	1	1.1	pTAD-R	3120000000	220	0	220	7.05128e-08	0	7.05128e-08
25	10-4	100	0	1	1.1	pTAD-R	3140000000	40	0	40	1.27389e-08	0	1.27389e-08
26	10-4	100	0	1	1.1	pTAD-R	1520000000	0	0	0	0	0	0
27	10-4	100	0	1	1.1	pTAD-R	1540000000	0	0	0	0	0	0
28	10-4	100	0	1	1.1	pTAD-R	1540000000	0	0	0	0	0	0
29	10-4	100	0	1	1.1	pTAD-R	1540000000	0	0	0	0	0	0
29	10-4	100	0	1	1.1	pTAD-R	1540000000	0	0	0	0	0	0
0	10-4	100	0	1	1.2	pTAD-R	260000000	3800	3800	0	1.46154e-05	1.46154e-05	0
1	10-4	100	0	1	1.2	pTAD-R	1100000000	50800	50800	0	4.61818e-05	4.61818e-05	0
2	10-4	100	0	1	1.2	pTAD-R	2400000000	27000	26200	800	1.125e-05	1.09167e-05	3.33333e-07
3	10-4	100	0	1	1.2	pTAD-R	2540000000	21000	19600	1400	8.26772e-06	7.71654e-06	5.51181e-07
4	10-4	100	0	1	1.2	pTAD-R	2300000000	19200	15000	4200	8.34783e-06	6.52174e-06	1.82609e-06
5	10-4	100	0	1	1.2	pTAD-R	1320000000	19000	14400	4600	1.43939e-05	1.09091e-05	3.48485e-06
6	10-4	100	0	1	1.2	pTAD-R	1940000000	21600	17400	4200	1.1134e-05	8.96907e-06	2.16495e-06
7	10-4	100	0	1	1.2	pTAD-R	2820000000	19600	16800	2800	6.95035e-06	5.95745e-06	9.92908e-07
8	10-4	100	0	1	1.2	pTAD-R	4660000000	17400	11200	6200	3.73391e-06	2.40343e-06	1.33047e-06
9	10-4	100	0	1	1.2	pTAD-R	2500000000	14600	8800	5800	5.84e-06	3.52e-06	2.32e-06
10	10-4	100	0	1	1.2	pTAD-R	2.78164e+09	19400	12200	7200	6.9743e-06	4.3859e-06	2.5884e-06
11	10-4	100	0	1	1.2	pTAD-R	2140000000	16200	8800	7400	7.57009e-06	4.11215e-06	3.45794e-06
12	10-4	100	0	1	1.2	pTAD-R	1560000000	16400	8000	8400	1.05128e-05	5.12821e-06	5.38462e-06
13	10-4	100	0	1	1.2	pTAD-R	1320000000	12600	7000	5600	9.54545e-06	5.30303e-06	4.24242e-06
14	10-4	100	0	1	1.2	pTAD-R	1280000000	16800	5800	11000	1.3125e-05	4.53125e-06	8.59375e-06
15	10-4	100	0	1	1.2	pTAD-R	5280000000	16600	4200	12400	3.14394e-06	7.95455e-07	2.34848e-06
16	10-4	100	0	1	1.2	pTAD-R	1600000000	10600	2800	7800	6.625e-06	1.75e-06	4.875e-06
17	10-4	100	0	1	1.2	pTAD-R	4540000000	9800	2800	7000	2.15859e-06	6.1674e-07	1.54185e-06
18	10-4	100	0	1	1.2	pTAD-R	4040000000	8000	1400	6600	1.9802e-06	3.46535e-07	1.63366e-06
19	10-4	100	0	1	1.2	pTAD-R	1760000000	7000	600	6400	3.97727e-06	3.40909e-07	3.63636e-06
20	10-4	100	0	1	1.2	pTAD-R	1960000000	4520	800	3720	2.30612e-06	4.08163e-07	1.89796e-06
21	10-4	100	0	1	1.2	pTAD-R	2060000000	3140	320	2820	1.52427e-06	1.5534e-07	1.36893e-06
22	10-4	100	0	1	1.2	pTAD-R	8760000000	2550	440	2110	2.91096e-07	5.02283e-08	2.40868e-07
23	10-4	100	0	1	1.2	pTAD-R	4780000000	1210	65	1145	2.53138e-07	1.35983e-08	2.3954e-07
24	10-4	100	0	1	1.2	pTAD-R	3060000000	360	0	360	1.17647e-07	0	1.17647e-07
25	10-4	100	0	1	1.2	pTAD-R	5260000000	48	0	48	9.12548e-09	0	9.12548e-09
26	10-4	100	0	1	1.2	pTAD-R	2020000000	0	0	0	0	0	0
27	10-4	100	0	1	1.2	pTAD-R	2080000000	0	0	0	0	0	0
28	10-4	100	0	1	1.2	pTAD-R	2080000000	0	0	0	0	0	0
29	10-4	100	0	1	1.2	pTAD-R	2080000000	0	0	0	0	0	0
29	10-4	100	0	1	1.2	pTAD-R	2080000000	0	0	0	0	0	0
0	10-4	100	0	1	1.3	pTAD-R	320000000	4200	4200	0	1.3125e-05	1.3125e-05	0
1	10-4	100	0	1	1.3	pTAD-R	960000000	37800	37800	0	3.9375e-05	3.9375e-05	0
2	10-4	100	0	1	1.3	pTAD-R	2040000000	30800	30000	800	1.5098e-05	1.47059e-05	3.92157e-07
3	10-4	100	0	1	1.3	pTAD-R	2220000000	16200	15400	800	7.2973e-06	6.93694e-06	3.6036e-07
4	10-4	100	0	1	1.3	pTAD-R	3000000000	14200	12400	1800	4.73333e-06	4.13333e-06	6e-07
5	10-4	100	0	1	1.3	pTAD-R	1680000000	14600	12600	2000	8.69048e-06	7.5e-06	1.19048e-06
6	10-4	100	0	1	1.3	pTAD-R	1220000000	16600	11600	5000	1.36066e-05	9.5082e-06	4.09836e-06
7	10-4	100	0	1	1.3	pTAD-R	2820000000	15600	9400	6200	5.53191e-06	3.33333e-06	2.19858e-06
8	10-4	100	0	1	1.3	pTAD-R	4160000000	17600	9000	8600	4.23077e-06	2.16346e-06	2.06731e-06
9	10-4	100	0	1	1.3	pTAD-R	3400000000	21000	11200	9800	6.17647e-06	3.29412e-06	2.88235e-06
10	10-4	100	0	1	1.3	pTAD-R	2.80759e+09	16000	6600	9400	5.69885e-06	2.35077e-06	3.34807e-06
11	10-4	100	0	1	1.3	pTAD-R	3460000000	16000	6600	9400	4.62428e-06	1.90751e-06	2.71676e-06
12	10-4	100	0	1	1.3	pTAD-R	1660000000	18600	6600	12000	1.12048e-05	3.9759e-06	7.22892e-06
13	10-4	100	0	1	1.3	pTAD-R	1500000000	13800	5600	8200	9.2e-06	3.73333e-06	5.46667e-06
14	10-4	100	0	1	1.3	pTAD-R	1560000000	14400	3400	11000	9.23077e-06	2.17949e-06	7.05128e-06
15	10-4	100	0	1	1.3	pTAD-R	4500000000	18400	3000	15400	4.08889e-06	6.66667e-07	3.42222e-06
16	10-4	100	0	1	1.3	pTAD-R	1500000000	12600	2400	10200	8.4e-06	1.6e-06	6.8e-06
17	10-4	100	0	1	1.3	pTAD-R	5680000000	18600	3400	15200	3.27465e-06	5.98592e-07	2.67606e-06
18	10-4	100	0	1	1.3	pTAD-R	7400000000	11200	1600	9600	1.51351e-06	2.16216e-07	1.2973e-06
19	10-4	100	0	1	1.3	pTAD-R	1400000000	11000	800	10200	7.85714e-06	5.71429e-07	7.28571e-06
20	10-4	100	0	1	1.3	pTAD-R	1800000000	5780	500	5280	3.21111e-06	2.77778e-07	2.93333e-06
21	10-4	100	0	1	1.3	pTAD-R	2220000000	4960	620	4340	2.23423e-06	2.79279e-07	1.95495e-06
22	10-4	100	0	1	1.3	pTAD-R	4440000000	2920	220	2700	6.57658e-07	4.95495e-08	6.08108e-07
23	10-4	100	0	1	1.3	pTAD-R	5780000000	2620	240	2380	4.53287e-07	4.15225e-08	4.11765e-07
24	10-4	100	0	1	1.3	pTAD-R	3020000000	1915	115	1800	6.34106e-07	3.80795e-08	5.96026e-07
25	10-4	100	0	1	1.3	pTAD-R	6080000000	1080	10	1070	1.77632e-07	1.64474e-09	1.75987e-07
26	10-4	100	0	1	1.3	pTAD-R	2240000000	580	0	580	2.58929e-07	0	2.58929e-07
27	10-4	100	0	1	1.3	pTAD-R	2300000000	310	0	310	1.34783e-07	0	1.34783e-07
28	10-4	100	0	1	1.3	pTAD-R	2280000000	380	0	380	1.66667e-07	0	1.66667e-07
29	10-4	100	0	1	1.3	pTAD-R	1740000000	173.333	0	173.333	9.96169e-08	0	9.96169e-08
30	10-4	100	0	1	1.3	pTAD-R	2060000000	86.6667	0	86.6667	4.20712e-08	0	4.20712e-08
0	10-4	100	0	1	1.4	pTAD-R	480000000	2600	2600	0	5.41667e-06	5.41667e-06	0
1	10-4	100	0	1	1.4	pTAD-R	1120000000	39400	39400	0	3.51786e-05	3.51786e-05	0
2	10-4	100	0	1	1.4	pTAD-R	2020000000	24000	23600	400	1.18812e-05	1.16832e-05	1.9802e-07
3	10-4	100	0	1	1.4	pTAD-R	2580000000	10600	10400	200	4.10853e-06	4.03101e-06	7.75194e-08
4	10-4	100	0	1	1.4	pTAD-R	1820000000	15400	14000	1400	8.46154e-06	7.69231e-06	7.69231e-07
5	10-4	100	0	1	1.4	pTAD-R	1360000000	13000	10800	2200	9.55882e-06	7.94118e-06	1.61765e-06
6	10-4	100	0	1	1.4	pTAD-R	1720000000	14800	12600	2200	8.60465e-06	7.32558e-06	1.27907e-06
7	10-4	100	0	1	1.4	pTAD-R	5660000000	13200	10800	2400	2.33216e-06	1.90813e-06	4.24028e-07
8	10-4	100	0	1	1.4	pTAD-R	2920000000	8600	7800	800	2.94521e-06	2.67123e-06	2.73973e-07
9	10-4	100	0	1	1.4	pTAD-R	2580000000	11800	10200	1600	4.57364e-06	3.95349e-06	6.20155e-07
10	10-4	100	0	1	1.4	pTAD-R	2.69793e+09	13600	8200	5400	5.0409e-06	3.03937e-06	2.00153e-06
11	10-4	100	0	1	1.4	pTAD-R	3080000000	6400	4000	2400	2.07792e-06	1.2987e-06	7.79221e-07
12	10-4	100	0	1	1.4	pTAD-R	1300000000	6040	4080	1960	4.64615e-06	3.13846e-06	1.50769e-06
13	10-4	100	0	1	1.4	pTAD-R	1280000000	5600	2600	3000	4.375e-06	2.03125e-06	2.34375e-06
14	10-4	100	0	1	1.4	pTAD-R	1640000000	5520	3360	2160	3.36585e-06	2.04878e-06	1.31707e-06
15	10-4	100	0	1	1.4	pTAD-R	5920000000	7400	4000	3400	1.25e-06	6.75676e-07	5.74324e-07
16	10-4	100	0	1	1.4	pTAD-R	2080000000	4520	2140	2380	2.17308e-06	1.02885e-06	1.14423e-06
17	10-4	100	0	1	1.4	pTAD-R	6580000000	4700	2640	2060	7.14286e-07	4.01216e-07	3.1307e-07
18	10-4	100	0	1	1.4	pTAD-R	6460000000	3000	1300	1700	4.64396e-07	2.01238e-07	2.63158e-07
19	10-4	100	0	1	1.4	pTAD-R	740000000	2660	520	2140	3.59459e-06	7.02703e-07	2.89189e-06
20	10-4	100	0	1	1.4	pTAD-R	2100000000	1420	360	1060	6.7619e-07	1.71429e-07	5.04762e-07
21	10-4	100	0	1	1.4	pTAD-R	2220000000	980	240	740	4.41441e-07	1.08108e-07	3.33333e-07
22	10-4	100	0	1	1.4	pTAD-R	4420000000	590	250	340	1.33484e-07	5.65611e-08	7.69231e-08
23	10-4	100	0	1	1.4	pTAD-R	5600000000	216.667	60	156.667	3.86905e-08	1.07143e-08	2.79762e-08
24	10-4	100	0	1	1.4	pTAD-R	2480000000	188	28	160	7.58065e-08	1.12903e-08	6.45161e-08
25	10-4	100	0	1	1.4	pTAD-R	3540000000	28	28	0	7.9096e-09	7.9096e-09	0
26	10-4	100	0	1	1.4	pTAD-R	1900000000	32.7273	32.7273	0	1.72249e-08	1.72249e-08	0
27	10-4	100	0	1	1.4	pTAD-R	2080000000	41.8182	41.8182	0	2.01049e-08	2.01049e-08	0
28	10-4	100	0	1	1.4	pTAD-R	1680000000	0	0	0	0	0	0
29	10-4	100	0	1	1.4	pTAD-R	1680000000	0	0	0	0	0	0
30	10-4	100	0	1	1.4	pTAD-R	1680000000	0	0	0	0	0	0
0	10-4	100	0	1	1.5	pTAD-R	260000000	3800	3800	0	1.46154e-05	1.46154e-05	0
1	10-4	100	0	1	1.5	pTAD-R	1100000000	50800	50800	0	4.61818e-05	4.61818e-05	0
2	10-4	100	0	1	1.5	pTAD-R	2680000000	27400	26000	1400	1.02239e-05	9.70149e-06	5.22388e-07
3	10-4	100	0	1	1.5	pTAD-R	2880000000	16800	14800	2000	5.83333e-06	5.13889e-06	6.94444e-07
4	10-4	100	0	1	1.5	pTAD-R	1760000000	16600	14600	2000	9.43182e-06	8.29545e-06	1.13636e-06
5	10-4	100	0	1	1.5	pTAD-R	1680000000	16200	14200	2000	9.64286e-06	8.45238e-06	1.19048e-06
6	10-4	100	0	1	1.5	pTAD-R	1920000000	19400	15800	3600	1.01042e-05	8.22917e-06	1.875e-06
7	10-4	100	0	1	1.5	pTAD-R	2220000000	18200	14200	4000	8.1982e-06	6.3964e-06	1.8018e-06
8	10-4	100	0	1	1.5	pTAD-R	5280000000	17800	14000	3800	3.37121e-06	2.65152e-06	7.19697e-07
9	10-4	100	0	1	1.5	pTAD-R	2120000000	18800	13600	5200	8.86792e-06	6.41509e-06	2.45283e-06
10	10-4	100	0	1	1.5	pTAD-R	2120000000	12000	7400	4600	5.66038e-06	3.49057e-06	2.16981e-06
11	10-4	100	0	1	1.5	pTAD-R	2720000000	11400	7800	3600	4.19118e-06	2.86765e-06	1.32353e-06
12	10-4	100	0	1	1.5	pTAD-R	1960000000	18200	9000	9200	9.28571e-06	4.59184e-06	4.69388e-06
13	10-4	100	0	1	1.5	pTAD-R	1260000000	14600	5400	9200	1.15873e-05	4.28571e-06	7.30159e-06
14	10-4	100	0	1	1.5	pTAD-R	1260000000	14800	4600	10200	1.1746e-05	3.65079e-06	8.09524e-06
15	10-4	100	0	1	1.5	pTAD-R	5020000000	14200	3200	11000	2.82869e-06	6.3745e-07	2.19124e-06
16	10-4	100	0	1	1.5	pTAD-R	2180000000	12400	3200	9200	5.68807e-06	1.46789e-06	4.22018e-06
17	10-4	100	0	1	1.5	pTAD-R	3720000000	14000	1800	12200	3.76344e-06	4.83871e-07	3.27957e-06
18	10-4	100	0	1	1.5	pTAD-R	3740000000	7800	800	7000	2.08556e-06	2.13904e-07	1.87166e-06
19	10-4	100	0	1	1.5	pTAD-R	1040000000	5080	480	4600	4.88462e-06	4.61538e-07	4.42308e-06
20	10-4	100	0	1	1.5	pTAD-R	2220000000	3780	220	3560	1.7027e-06	9.90991e-08	1.6036e-06
21	10-4	100	0	1	1.5	pTAD-R	2200000000	2080	240	1840	9.45455e-07	1.09091e-07	8.36364e-07
22	10-4	100	0	1	1.5	pTAD-R	2720000000	850	40	810	3.125e-07	1.47059e-08	2.97794e-07
23	10-4	100	0	1	1.5	pTAD-R	4340000000	576.667	0	576.667	1.32873e-07	0	1.32873e-07
24	10-4	100	0	1	1.5	pTAD-R	3920000000	212	0	212	5.40816e-08	0	5.40816e-08
25	10-4	100	0	1	1.5	pTAD-R	4280000000	260	0	260	6.07477e-08	0	6.07477e-08
26	10-4	100	0	1	1.5	pTAD-R	2440000000	121.818	0	121.818	4.99255e-08	0	4.99255e-08
27	10-4	100	0	1	1.5	pTAD-R	2080000000	76.3636	0	76.3636	3.67133e-08	0	3.67133e-08
28	10-4	100	0	1	1.5	pTAD-R	2000000000	0	0	0	0	0	0
29	10-4	100	0	1	1.5	pTAD-R	2000000000	0	0	0	0	0	0
30	10-4	100	0	1	1.5	pTAD-R	2000000000	0	0	0	0	0	0
0	10-4	100	0	1	1.6	pTAD-R	320000000	4200	4200	0	1.31e-05	1.31e-05	0
1	10-4	100	0	1	1.6	pTAD-R	960000000	37800	37800	0	3.94e-05	3.94e-05	0
2	10-4	100	0	1	1.6	pTAD-R	1540000000	27600	25800	1800	1.79e-05	1.68e-05	1.17e-06
3	10-4	100	0	1	1.6	pTAD-R	2140000000	18200	17400	800	8.5e-06	8.13e-06	3.74e-07
4	10-4	100	0	1	1.6	pTAD-R	3200000000	19000	17800	1200	5.94e-06	5.56e-06	3.75e-07
5	10-4	100	0	1	1.6	pTAD-R	1060000000	17800	17000	800	1.68e-05	1.6e-05	7.55e-07
6	10-4	100	0	1	1.6	pTAD-R	1560000000	23400	20800	2600	1.5e-05	1.33e-05	1.67e-06
7	10-4	100	0	1	1.6	pTAD-R	2360000000	23000	19600	3400	9.75e-06	8.31e-06	1.44e-06
8	10-4	100	0	1	1.6	pTAD-R	5140000000	24800	16200	8600	4.82e-06	3.15e-06	1.67e-06
9	10-4	100	0	1	1.6	pTAD-R	1540000000	23800	13800	10000	1.55e-05	8.96e-06	6.49e-06
10	10-4	100	0	1	1.6	pTAD-R	3020000000	22800	13200	9600	7.55e-06	4.37e-06	3.18e-06
11	10-4	100	0	1	1.6	pTAD-R	4840000000	19400	10600	8800	4.01e-06	2.19e-06	1.82e-06
12	10-4	100	0	1	1.6	pTAD-R	1320000000	21800	12200	9600	1.65e-05	9.24e-06	7.27e-06
13	10-4	100	0	1	1.6	pTAD-R	1420000000	16600	6400	10200	1.17e-05	4.51e-06	7.18e-06
14	10-4	100	0	1	1.6	pTAD-R	1180000000	18200	6200	12000	1.54e-05	5.25e-06	1.02e-05
15	10-4	100	0	1	1.6	pTAD-R	2980000000	12600	4200	8400	4.23e-06	1.41e-06	2.82e-06
16	10-4	100	0	1	1.6	pTAD-R	1940000000	11000	2600	8400	5.67e-06	1.34e-06	4.33e-06
17	10-4	100	0	1	1.6	pTAD-R	3100000000	9200	800	8400	2.97e-06	2.58e-07	2.71e-06
18	10-4	100	0	1	1.6	pTAD-R	3000000000	6000	600	5400	2e-06	2e-07	1.8e-06
19	10-4	100	0	1	1.6	pTAD-R	1420000000	7200	1000	6200	5.07e-06	7.04e-07	4.37e-06
20	10-4	100	0	1	1.6	pTAD-R	1660000000	4440	520	3920	2.67e-06	3.13e-07	2.36e-06
21	10-4	100	0	1	1.6	pTAD-R	2140000000	2840	60	2780	1.33e-06	2.8e-08	1.3e-06
22	10-4	100	0	1	1.6	pTAD-R	3740000000	10700	360	10300	2.85e-06	9.63e-08	2.75e-06
23	10-4	100	0	1	1.6	pTAD-R	4980000000	1220000	80000	1140000	0.000245	1.61e-05	0.000229
24	10-4	100	0	1	1.6	pTAD-R	3340000000	1100000	37500	1060000	0.000328	1.12e-05	0.000317
25	10-4	100	0	1	1.6	pTAD-R	5720000000	488000	24000	464000	8.53e-05	4.2e-06	8.11e-05
26	10-4	100	0	1	1.6	pTAD-R	2160000000	208000	6000	202000	9.63e-05	2.78e-06	9.35e-05
27	10-4	100	0	1	1.6	pTAD-R	2480000000	94400	1600	92800	3.81e-05	6.45e-07	3.74e-05
28	10-4	100	0	1	1.6	pTAD-R	2360000000	51600	800	50800	2.19e-05	3.39e-07	2.15e-05
29	10-4	100	0	1	1.6	pTAD-R	2140000000	22200	200	22000	1.04e-05	9.35e-08	1.03e-05
30	10-4	100	0	1	1.6	pTAD-R	2380000000	19200	0	19200	8.07e-06	0	8.07e-06
0	10-4	100	0.1	2	2.1	pTAD-R	480000000	2600	2600	0	5.41667e-06	5.41667e-06	0
1	10-4	100	0.1	2	2.1	pTAD-R	1120000000	39400	39400	0	3.51786e-05	3.51786e-05	0
2	10-4	100	0.1	2	2.1	pTAD-R	3280000000	43000	42000	1000	1.31098e-05	1.28049e-05	3.04878e-07
3	10-4	100	0.1	2	2.1	pTAD-R	1800000000	33200	30000	3200	1.84444e-05	1.66667e-05	1.77778e-06
4	10-4	100	0.1	2	2.1	pTAD-R	2940000000	58800	49200	9600	2e-05	1.67347e-05	3.26531e-06
5	10-4	100	0.1	2	2.1	pTAD-R	1320000000	866000	710000	156000	0.000656061	0.000537879	0.000118182
6	10-4	100	0.1	2	2.1	pTAD-R	1560000000	212000	156000	56000	0.000135897	0.0001	3.58974e-05
7	10-4	100	0.1	2	2.1	pTAD-R	4560000000	414000	260000	154000	9.07895e-05	5.70175e-05	3.37719e-05
8	10-4	100	0.1	2	2.1	pTAD-R	3880000000	614000	216000	398000	0.000158247	5.56701e-05	0.000102577
9	10-4	100	0.1	2	2.1	pTAD-R	2860000000	1060000	520000	540000	0.000370629	0.000181818	0.000188811
10	10-4	100	0.1	2	2.1	pTAD-R	2340000000	2060000	1100000	960000	0.000880342	0.000470085	0.000410256
11	10-4	100	0.1	2	2.1	pTAD-R	4240000000	3220000	1220000	2000000	0.000759434	0.000287736	0.000471698
12	10-4	100	0.1	2	2.1	pTAD-R	1560000000	4020000	1020000	3000000	0.00257692	0.000653846	0.00192308
13	10-4	100	0.1	2	2.1	pTAD-R	1380000000	4940000	1480000	3460000	0.00357971	0.00107246	0.00250725
14	10-4	100	0.1	2	2.1	pTAD-R	1180000000	6800000	800000	6000000	0.00576271	0.000677966	0.00508475
15	10-4	100	0.1	2	2.1	pTAD-R	2540000000	24800000	3400000	21400000	0.00976378	0.00133858	0.0084252
16	10-4	100	0.1	2	2.1	pTAD-R	1940000000	17000000	1800000	15200000	0.00876289	0.000927835	0.00783505
17	10-4	100	0.1	2	2.1	pTAD-R	2560000000	41600000	8200000	33400000	0.01625	0.00320312	0.0130469
18	10-4	100	0.1	2	2.1	pTAD-R	2240000000	48600000	5600000	43000000	0.0216964	0.0025	0.0191964
19	10-4	100	0.1	2	2.1	pTAD-R	2020000000	55200000	3800000	51400000	0.0273267	0.00188119	0.0254455
20	10-4	100	0.1	2	2.1	pTAD-R	2080000000	90000000	8e+06	82000000	0.0432692	0.00384615	0.0394231
21	10-4	100	0.1	2	2.1	pTAD-R	1840000000	1.38e+08	8e+06	1.3e+08	0.075	0.00434783	0.0706522
22	10-4	100	0.1	2	2.1	pTAD-R	4060000000	3.06e+08	22000000	2.84e+08	0.0753695	0.00541872	0.0699507
23	10-4	100	0.1	2	2.1	pTAD-R	5300000000	2.78e+08	6000000	2.72e+08	0.0524528	0.00113208	0.0513208
24	10-4	100	0.1	2	2.1	pTAD-R	3920000000	110500000	1e+06	109500000	0.0281888	0.000255102	0.0279337
25	10-4	100	0.1	2	2.1	pTAD-R	6480000000	5.54e+08	1e+07	5.44e+08	0.0854938	0.00154321	0.0839506
26	10-4	100	0.1	2	2.1	pTAD-R	2240000000	338000000	8e+06	330000000	0.150893	0.00357143	0.147321
27	10-4	100	0.1	2	2.1	pTAD-R	2020000000	2.64e+08	6000000	2.58e+08	0.130693	0.0029703	0.127723
28	10-4	100	0.1	2	2.1	pTAD-R	2000000000	2.5e+08	2e+06	2.48e+08	0.125	0.001	0.124
29	10-4	100	0.1	2	2.1	pTAD-R	2300000000	340000000	4e+06	336000000	0.147826	0.00173913	0.146087
30	10-4	100	0.1	2	2.1	pTAD-R	1800000000	2.96e+08	6000000	2.9e+08	0.164444	0.00333333	0.161111
0	10-4	100	0.1	2	2.2	pTAD-R	260000000	3800	3800	0	1.46154e-05	1.46154e-05	0
1	10-4	100	0.1	2	2.2	pTAD-R	1100000000	50800	50800	0	4.61818e-05	4.61818e-05	0
2	10-4	100	0.1	2	2.2	pTAD-R	2960000000	41400	40400	1000	1.39865e-05	1.36486e-05	3.37838e-07
3	10-4	100	0.1	2	2.2	pTAD-R	3000000000	31400	29000	2400	1.04667e-05	9.66667e-06	8e-07
4	10-4	100	0.1	2	2.2	pTAD-R	4180000000	58600	49800	8800	1.40191e-05	1.19139e-05	2.10526e-06
5	10-4	100	0.1	2	2.2	pTAD-R	1620000000	1004000	816000	188000	0.000619753	0.000503704	0.000116049
6	10-4	100	0.1	2	2.2	pTAD-R	1560000000	206000	148000	58000	0.000132051	9.48718e-05	3.71795e-05
7	10-4	100	0.1	2	2.2	pTAD-R	4020000000	476000	294000	182000	0.000118408	7.31343e-05	4.52736e-05
8	10-4	100	0.1	2	2.2	pTAD-R	4080000000	722000	462000	260000	0.000176961	0.000113235	6.37255e-05
9	10-4	100	0.1	2	2.2	pTAD-R	1640000000	1680000	840000	840000	0.00102439	0.000512195	0.000512195
10	10-4	100	0.1	2	2.2	pTAD-R	2780000000	2820000	1440000	1380000	0.00101439	0.000517986	0.000496403
11	10-4	100	0.1	2	2.2	pTAD-R	1900000000	5000000	2300000	2700000	0.00263158	0.00121053	0.00142105
12	10-4	100	0.1	2	2.2	pTAD-R	1680000000	7600000	2800000	4800000	0.00452381	0.00166667	0.00285714
13	10-4	100	0.1	2	2.2	pTAD-R	1480000000	9400000	4800000	4600000	0.00635135	0.00324324	0.00310811
14	10-4	100	0.1	2	2.2	pTAD-R	1400000000	15600000	5200000	10400000	0.0111429	0.00371429	0.00742857
15	10-4	100	0.1	2	2.2	pTAD-R	3180000000	38400000	16600000	21800000	0.0120755	0.00522013	0.00685535
16	10-4	100	0.1	2	2.2	pTAD-R	1400000000	34200000	12400000	21800000	0.0244286	0.00885714	0.0155714
17	10-4	100	0.1	2	2.2	pTAD-R	3020000000	1.44e+08	48000000	9.6e+07	0.0476821	0.015894	0.0317881
18	10-4	100	0.1	2	2.2	pTAD-R	2240000000	182000000	6e+07	1.22e+08	0.08125	0.0267857	0.0544643
19	10-4	100	0.1	2	2.2	pTAD-R	1520000000	170000000	3.8e+07	132000000	0.111842	0.025	0.0868421
20	10-4	100	0.1	2	2.2	pTAD-R	1700000000	168000000	3e+07	138000000	0.0988235	0.0176471	0.0811765
21	10-4	100	0.1	2	2.2	pTAD-R	1800000000	1.66e+08	14000000	1.52e+08	0.0922222	0.00777778	0.0844444
22	10-4	100	0.1	2	2.2	pTAD-R	5660000000	6.3e+08	46000000	5.84e+08	0.111307	0.00812721	0.10318
23	10-4	100	0.1	2	2.2	pTAD-R	3680000000	940000000	40000000	900000000	0.255435	0.0108696	0.244565
24	10-4	100	0.1	2	2.2	pTAD-R	5040000000	1360000000	40000000	1320000000	0.269841	0.00793651	0.261905
25	10-4	100	0.1	2	2.2	pTAD-R	9620000000	2840000000	40000000	2800000000	0.295218	0.004158	0.29106
26	10-4	100	0.1	2	2.2	pTAD-R	2720000000	1540000000	0	1540000000	0.566176	0	0.566176
27	10-4	100	0.1	2	2.2	pTAD-R	2200000000	1780000000	0	1780000000	0.809091	0	0.809091
28	10-4	100	0.1	2	2.2	pTAD-R	1640000000	1640000000	0	1640000000	1	0	1
29	10-4	100	0.1	2	2.2	pTAD-R	2100000000	1700000000	0	1700000000	0.809524	0	0.809524
30	10-4	100	0.1	2	2.2	pTAD-R	2240000000	2120000000	0	2120000000	0.946429	0	0.946429
0	10-4	100	0.1	2	2.3	pTAD-R	320000000	4200	4200	0	1.3125e-05	1.3125e-05	0
1	10-4	100	0.1	2	2.3	pTAD-R	960000000	37800	37800	0	3.9375e-05	3.9375e-05	0
2	10-4	100	0.1	2	2.3	pTAD-R	1520000000	42200	40200	2000	2.77632e-05	2.64474e-05	1.31579e-06
3	10-4	100	0.1	2	2.3	pTAD-R	2100000000	34600	31600	3000	1.64762e-05	1.50476e-05	1.42857e-06
4	10-4	100	0.1	2	2.3	pTAD-R	3120000000	51800	46600	5200	1.66026e-05	1.49359e-05	1.66667e-06
5	10-4	100	0.1	2	2.3	pTAD-R	1360000000	120000	92000	28000	8.82353e-05	6.76471e-05	2.05882e-05
6	10-4	100	0.1	2	2.3	pTAD-R	1660000000	216000	146000	70000	0.00013012	8.79518e-05	4.21687e-05
7	10-4	100	0.1	2	2.3	pTAD-R	2920000000	504000	362000	142000	0.000172603	0.000123973	4.86301e-05
8	10-4	100	0.1	2	2.3	pTAD-R	4280000000	652000	396000	256000	0.000152336	9.25234e-05	5.98131e-05
9	10-4	100	0.1	2	2.3	pTAD-R	1580000000	1300000	500000	800000	0.000822785	0.000316456	0.000506329
10	10-4	100	0.1	2	2.3	pTAD-R	1980000000	1980000	980000	1000000	0.001	0.000494949	0.000505051
11	10-4	100	0.1	2	2.3	pTAD-R	3320000000	4160000	1860000	2300000	0.00125301	0.000560241	0.000692771
12	10-4	100	0.1	2	2.3	pTAD-R	1500000000	4920000	1800000	3120000	0.00328	0.0012	0.00208
13	10-4	100	0.1	2	2.3	pTAD-R	1540000000	5780000	1760000	4020000	0.00375325	0.00114286	0.00261039
14	10-4	100	0.1	2	2.3	pTAD-R	1560000000	9000000	1800000	7200000	0.00576923	0.00115385	0.00461538
15	10-4	100	0.1	2	2.3	pTAD-R	3040000000	21400000	5000000	16400000	0.00703947	0.00164474	0.00539474
16	10-4	100	0.1	2	2.3	pTAD-R	1440000000	28600000	3200000	25400000	0.0198611	0.00222222	0.0176389
17	10-4	100	0.1	2	2.3	pTAD-R	2840000000	54400000	9000000	45400000	0.0191549	0.00316901	0.0159859
18	10-4	100	0.1	2	2.3	pTAD-R	1140000000	60600000	5400000	55200000	0.0531579	0.00473684	0.0484211
19	10-4	100	0.1	2	2.3	pTAD-R	1640000000	110000000	6000000	104000000	0.0670732	0.00365854	0.0634146
20	10-4	100	0.1	2	2.3	pTAD-R	1640000000	1.28e+08	12000000	1.16e+08	0.0780488	0.00731707	0.0707317
21	10-4	100	0.1	2	2.3	pTAD-R	1980000000	192000000	1.8e+07	174000000	0.0969697	0.00909091	0.0878788
22	10-4	100	0.1	2	2.3	pTAD-R	5360000000	6.08e+08	3.2e+07	5.76e+08	0.113433	0.00597015	0.107463
23	10-4	100	0.1	2	2.3	pTAD-R	3060000000	336000000	1.6e+07	320000000	0.109804	0.00522876	0.104575
24	10-4	100	0.1	2	2.3	pTAD-R	4240000000	5.52e+08	12000000	5.4e+08	0.130189	0.00283019	0.127358
25	10-4	100	0.1	2	2.3	pTAD-R	5100000000	1480000000	40000000	1440000000	0.290196	0.00784314	0.282353
26	10-4	100	0.1	2	2.3	pTAD-R	2560000000	4.72e+08	14000000	4.58e+08	0.184375	0.00546875	0.178906
27	10-4	100	0.1	2	2.3	pTAD-R	2060000000	432000000	4e+06	428000000	0.209709	0.00194175	0.207767
28	10-4	100	0.1	2	2.3	pTAD-R	1980000000	4.6e+08	8e+06	4.52e+08	0.232323	0.0040404	0.228283
29	10-4	100	0.1	2	2.3	pTAD-R	1560000000	5.92e+08	2e+06	5.9e+08	0.379487	0.00128205	0.378205
30	10-4	100	0.1	2	2.3	pTAD-R	1620000000	760000000	8e+06	752000000	0.469136	0.00493827	0.464198
0	10-4	100	0.1	2	2.4	pTAD-R	480000000	2600	2600	0	5.41667e-06	5.41667e-06	0
1	10-4	100	0.1	2	2.4	pTAD-R	1120000000	39400	39400	0	3.51786e-05	3.51786e-05	0
2	10-4	100	0.1	2	2.4	pTAD-R	1680000000	42400	41200	1200	2.52381e-05	2.45238e-05	7.14286e-07
3	10-4	100	0.1	2	2.4	pTAD-R	2800000000	48800	46400	2400	1.74286e-05	1.65714e-05	8.57143e-07
4	10-4	100	0.1	2	2.4	pTAD-R	3480000000	58200	53800	4400	1.67241e-05	1.54598e-05	1.26437e-06
5	10-4	100	0.1	2	2.4	pTAD-R	1600000000	162000	152000	10000	0.00010125	9.5e-05	6.25e-06
6	10-4	100	0.1	2	2.4	pTAD-R	1700000000	224000	180000	44000	0.000131765	0.000105882	2.58824e-05
7	10-4	100	0.1	2	2.4	pTAD-R	2340000000	2370000	294000	2076000	0.00101282	0.000125641	0.000887179
8	10-4	100	0.1	2	2.4	pTAD-R	3640000000	678000	458000	220000	0.000186264	0.000125824	6.04396e-05
9	10-4	100	0.1	2	2.4	pTAD-R	1800000000	1240000	660000	580000	0.000688889	0.000366667	0.000322222
10	10-4	100	0.1	2	2.4	pTAD-R	2300000000	1880000	1020000	860000	0.000817391	0.000443478	0.000373913
11	10-4	100	0.1	2	2.4	pTAD-R	2620000000	4300000	1880000	2420000	0.00164122	0.000717557	0.000923664
12	10-4	100	0.1	2	2.4	pTAD-R	1620000000	3500000	1660000	1840000	0.00216049	0.00102469	0.0011358
13	10-4	100	0.1	2	2.4	pTAD-R	1700000000	4280000	1740000	2540000	0.00251765	0.00102353	0.00149412
14	10-4	100	0.1	2	2.4	pTAD-R	1340000000	8800000	3600000	5200000	0.00656716	0.00268657	0.0038806
15	10-4	100	0.1	2	2.4	pTAD-R	3040000000	15600000	4200000	11400000	0.00513158	0.00138158	0.00375
16	10-4	100	0.1	2	2.4	pTAD-R	1880000000	19200000	4800000	14400000	0.0102128	0.00255319	0.00765957
17	10-4	100	0.1	2	2.4	pTAD-R	2980000000	30400000	8600000	21800000	0.0102013	0.00288591	0.00731544
18	10-4	100	0.1	2	2.4	pTAD-R	2560000000	34400000	7200000	27200000	0.0134375	0.0028125	0.010625
19	10-4	100	0.1	2	2.4	pTAD-R	1640000000	43000000	5400000	37600000	0.0262195	0.00329268	0.0229268
20	10-4	100	0.1	2	2.4	pTAD-R	1860000000	56800000	7000000	49800000	0.0305376	0.00376344	0.0267742
21	10-4	100	0.1	2	2.4	pTAD-R	2260000000	102000000	8e+06	94000000	0.0451327	0.00353982	0.0415929
22	10-4	100	0.1	2	2.4	pTAD-R	5880000000	2.62e+08	1.6e+07	2.46e+08	0.0445578	0.00272109	0.0418367
23	10-4	100	0.1	2	2.4	pTAD-R	4800000000	1.66e+08	8e+06	1.58e+08	0.0345833	0.00166667	0.0329167
24	10-4	100	0.1	2	2.4	pTAD-R	4260000000	2.54e+08	8e+06	2.46e+08	0.0596244	0.00187793	0.0577465
25	10-4	100	0.1	2	2.4	pTAD-R	5360000000	448000000	1.6e+07	432000000	0.0835821	0.00298507	0.080597
26	10-4	100	0.1	2	2.4	pTAD-R	2160000000	212000000	8e+06	204000000	0.0981481	0.0037037	0.0944444
27	10-4	100	0.1	2	2.4	pTAD-R	2100000000	1.54e+08	6000000	1.48e+08	0.0733333	0.00285714	0.0704762
28	10-4	100	0.1	2	2.4	pTAD-R	1620000000	1.48e+08	0	1.48e+08	0.091358	0	0.091358
29	10-4	100	0.1	2	2.4	pTAD-R	1900000000	224000000	4e+06	220000000	0.117895	0.00210526	0.115789
30	10-4	100	0.1	2	2.4	pTAD-R	1660000000	1.62e+08	0	1.62e+08	0.0975904	0	0.0975904
0	10-4	100	0.1	2	2.5	pTAD-R	260000000	3800	3800	0	1.46154e-05	1.46154e-05	0
1	10-4	100	0.1	2	2.5	pTAD-R	1100000000	50800	50800	0	4.61818e-05	4.61818e-05	0
2	10-4	100	0.1	2	2.5	pTAD-R	1960000000	41400	39600	1800	2.11224e-05	2.02041e-05	9.18367e-07
3	10-4	100	0.1	2	2.5	pTAD-R	2180000000	41800	40200	1600	1.91743e-05	1.84404e-05	7.33945e-07
4	10-4	100	0.1	2	2.5	pTAD-R	3360000000	64200	59600	4600	1.91071e-05	1.77381e-05	1.36905e-06
5	10-4	100	0.1	2	2.5	pTAD-R	1660000000	116000	106000	10000	6.98795e-05	6.38554e-05	6.0241e-06
6	10-4	100	0.1	2	2.5	pTAD-R	1400000000	204000	178000	26000	0.000145714	0.000127143	1.85714e-05
7	10-4	100	0.1	2	2.5	pTAD-R	3140000000	324000	310000	14000	0.000103185	9.87261e-05	4.4586e-06
8	10-4	100	0.1	2	2.5	pTAD-R	2040000000	654000	450000	204000	0.000320588	0.000220588	0.0001
9	10-4	100	0.1	2	2.5	pTAD-R	2480000000	1100000	820000	280000	0.000443548	0.000330645	0.000112903
10	10-4	100	0.1	2	2.5	pTAD-R	2500000000	1460000	840000	620000	0.000584	0.000336	0.000248
11	10-4	100	0.1	2	2.5	pTAD-R	2000000000	3220000	1720000	1500000	0.00161	0.00086	0.00075
12	10-4	100	0.1	2	2.5	pTAD-R	1480000000	3380000	1580000	1800000	0.00228378	0.00106757	0.00121622
13	10-4	100	0.1	2	2.5	pTAD-R	1660000000	4080000	1700000	2380000	0.00245783	0.0010241	0.00143373
14	10-4	100	0.1	2	2.5	pTAD-R	1620000000	8800000	3000000	5800000	0.0054321	0.00185185	0.00358025
15	10-4	100	0.1	2	2.5	pTAD-R	2800000000	12400000	5600000	6800000	0.00442857	0.002	0.00242857
16	10-4	100	0.1	2	2.5	pTAD-R	1500000000	17600000	4600000	13000000	0.0117333	0.00306667	0.00866667
17	10-4	100	0.1	2	2.5	pTAD-R	2100000000	24200000	7000000	17200000	0.0115238	0.00333333	0.00819048
18	10-4	100	0.1	2	2.5	pTAD-R	1840000000	37000000	6600000	30400000	0.0201087	0.00358696	0.0165217
19	10-4	100	0.1	2	2.5	pTAD-R	1660000000	44400000	6200000	38200000	0.026747	0.00373494	0.023012
20	10-4	100	0.1	2	2.5	pTAD-R	1420000000	50200000	8200000	42000000	0.0353521	0.00577465	0.0295775
21	10-4	100	0.1	2	2.5	pTAD-R	2080000000	100000000	12000000	88000000	0.0480769	0.00576923	0.0423077
22	10-4	100	0.1	2	2.5	pTAD-R	3960000000	2.7e+08	3e+07	2.4e+08	0.0681818	0.00757576	0.0606061
23	10-4	100	0.1	2	2.5	pTAD-R	3440000000	200000000	8e+06	192000000	0.0581395	0.00232558	0.055814
24	10-4	100	0.1	2	2.5	pTAD-R	3700000000	3.24e+08	1.8e+07	3.06e+08	0.0875676	0.00486486	0.0827027
25	10-4	100	0.1	2	2.5	pTAD-R	3600000000	2.64e+08	14000000	2.5e+08	0.0733333	0.00388889	0.0694444
26	10-4	100	0.1	2	2.5	pTAD-R	2020000000	196000000	6000000	190000000	0.0970297	0.0029703	0.0940594
27	10-4	100	0.1	2	2.5	pTAD-R	1840000000	1.58e+08	8e+06	1.5e+08	0.0858696	0.00434783	0.0815217
28	10-4	100	0.1	2	2.5	pTAD-R	1680000000	2.72e+08	1e+07	2.62e+08	0.161905	0.00595238	0.155952
29	10-4	100	0.1	2	2.5	pTAD-R	1820000000	3.28e+08	12000000	3.16e+08	0.18022	0.00659341	0.173626
30	10-4	100	0.1	2	2.5	pTAD-R	1560000000	338000000	2e+07	318000000	0.216667	0.0128205	0.203846
0	10-4	100	0.1	2	2.6	pTAD-R	320000000	4200	4200	0	1.3125e-05	1.3125e-05	0
1	10-4	100	0.1	2	2.6	pTAD-R	960000000	37800	37800	0	3.9375e-05	3.9375e-05	0
2	10-4	100	0.1	2	2.6	pTAD-R	2180000000	29600	28600	1000	1.3578e-05	1.31193e-05	4.58716e-07
3	10-4	100	0.1	2	2.6	pTAD-R	2260000000	42200	39000	3200	1.86726e-05	1.72566e-05	1.41593e-06
4	10-4	100	0.1	2	2.6	pTAD-R	2480000000	55200	51200	4000	2.22581e-05	2.06452e-05	1.6129e-06
5	10-4	100	0.1	2	2.6	pTAD-R	1680000000	112000	100000	12000	6.66667e-05	5.95238e-05	7.14286e-06
6	10-4	100	0.1	2	2.6	pTAD-R	1700000000	256000	210000	46000	0.000150588	0.000123529	2.70588e-05
7	10-4	100	0.1	2	2.6	pTAD-R	3980000000	318000	256000	62000	7.98995e-05	6.43216e-05	1.55779e-05
8	10-4	100	0.1	2	2.6	pTAD-R	4280000000	450000	386000	64000	0.00010514	9.01869e-05	1.49533e-05
9	10-4	100	0.1	2	2.6	pTAD-R	1500000000	880000	520000	360000	0.000586667	0.000346667	0.00024
10	10-4	100	0.1	2	2.6	pTAD-R	1800000000	1640000	1040000	600000	0.000911111	0.000577778	0.000333333
11	10-4	100	0.1	2	2.6	pTAD-R	2480000000	3480000	1820000	1660000	0.00140323	0.000733871	0.000669355
12	10-4	100	0.1	2	2.6	pTAD-R	1800000000	3560000	1780000	1780000	0.00197778	0.000988889	0.000988889
13	10-4	100	0.1	2	2.6	pTAD-R	1440000000	4400000	1740000	2660000	0.00305556	0.00120833	0.00184722
14	10-4	100	0.1	2	2.6	pTAD-R	1520000000	7800000	4000000	3800000	0.00513158	0.00263158	0.0025
15	10-4	100	0.1	2	2.6	pTAD-R	2640000000	15200000	5000000	10200000	0.00575758	0.00189394	0.00386364
16	10-4	100	0.1	2	2.6	pTAD-R	1880000000	18600000	5800000	12800000	0.00989362	0.00308511	0.00680851
17	10-4	100	0.1	2	2.6	pTAD-R	2480000000	25800000	6400000	19400000	0.0104032	0.00258065	0.00782258
18	10-4	100	0.1	2	2.6	pTAD-R	1800000000	35800000	6400000	29400000	0.0198889	0.00355556	0.0163333
19	10-4	100	0.1	2	2.6	pTAD-R	1260000000	47400000	7800000	39600000	0.037619	0.00619048	0.0314286
20	10-4	100	0.1	2	2.6	pTAD-R	2160000000	8.2e+07	14000000	6.8e+07	0.037963	0.00648148	0.0314815
21	10-4	100	0.1	2	2.6	pTAD-R	2140000000	8e+07	12000000	6.8e+07	0.0373832	0.00560748	0.0317757
22	10-4	100	0.1	2	2.6	pTAD-R	5760000000	3.24e+08	3.6e+07	2.88e+08	0.05625	0.00625	0.05
23	10-4	100	0.1	2	2.6	pTAD-R	4460000000	720000000	80000000	640000000	0.161435	0.0179372	0.143498
24	10-4	100	0.1	2	2.6	pTAD-R	5520000000	356000000	1.8e+07	338000000	0.0644928	0.00326087	0.0612319
25	10-4	100	0.1	2	2.6	pTAD-R	4440000000	4.58e+08	1.8e+07	4.4e+08	0.103153	0.00405405	0.0990991
26	10-4	100	0.1	2	2.6	pTAD-R	2260000000	96000000	1e+07	86000000	0.0424779	0.00442478	0.0380531
27	10-4	100	0.1	2	2.6	pTAD-R	2020000000	2.68e+08	6000000	2.62e+08	0.132673	0.0029703	0.129703
28	10-4	100	0.1	2	2.6	pTAD-R	1880000000	2.52e+08	4e+06	2.48e+08	0.134043	0.00212766	0.131915
29	10-4	100	0.1	2	2.6	pTAD-R	2220000000	2.76e+08	6000000	2.7e+08	0.124324	0.0027027	0.121622
30	10-4	100	0.1	2	2.6	pTAD-R	1720000000	2.44e+08	2e+06	2.42e+08	0.14186	0.00116279	0.140698
0	10-4	1000	0	3	3.1	pTAD-R	480000000	2600	2600	0	5.41667e-06	5.41667e-06	0
1	10-4	1000	0	3	3.1	pTAD-R	1120000000	39400	39400	0	3.51786e-05	3.51786e-05	0
2	10-4	1000	0	3	3.1	pTAD-R	1860000000	23400	22600	800	1.25806e-05	1.21505e-05	4.30108e-07
3	10-4	1000	0	3	3.1	pTAD-R	2040000000	17400	17200	200	8.52941e-06	8.43137e-06	9.80392e-08
4	10-4	1000	0	3	3.1	pTAD-R	3580000000	18000	18000	0	5.02793e-06	5.02793e-06	0
5	10-4	1000	0	3	3.1	pTAD-R	1680000000	6400	6400	0	3.80952e-06	3.80952e-06	0
6	10-4	1000	0	3	3.1	pTAD-R	1880000000	8400	8400	0	4.46809e-06	4.46809e-06	0
7	10-4	1000	0	3	3.1	pTAD-R	3280000000	23000	17200	5800	7.0122e-06	5.2439e-06	1.76829e-06
8	10-4	1000	0	3	3.1	pTAD-R	3480000000	12000	12000	0	3.44828e-06	3.44828e-06	0
9	10-4	1000	0	3	3.1	pTAD-R	3080000000	8000	8000	0	2.5974e-06	2.5974e-06	0
10	10-4	1000	0	3	3.1	pTAD-R	4560000000	4360	4340	20	9.5614e-07	9.51754e-07	4.38596e-09
11	10-4	1000	0	3	3.1	pTAD-R	2200000000	1680	1600	80	7.63636e-07	7.27273e-07	3.63636e-08
12	10-4	1000	0	3	3.1	pTAD-R	2240000000	3140	3080	60	1.40179e-06	1.375e-06	2.67857e-08
13	10-4	1000	0	3	3.1	pTAD-R	1840000000	1360	1360	0	7.3913e-07	7.3913e-07	0
14	10-4	1000	0	3	3.1	pTAD-R	1620000000	500	500	0	3.08642e-07	3.08642e-07	0
15	10-4	1000	0	3	3.1	pTAD-R	5620000000	0	0	0	0	0	0
16	10-4	1000	0	3	3.1	pTAD-R	3140000000	0	0	0	0	0	0
17	10-4	1000	0	3	3.1	pTAD-R	4780000000	0	0	0	0	0	0
18	10-4	1000	0	3	3.1	pTAD-R	4780000000	0	0	0	0	0	0
19	10-4	1000	0	3	3.1	pTAD-R	4780000000	0	0	0	0	0	0
20	10-4	1000	0	3	3.1	pTAD-R	4780000000	0	0	0	0	0	0
21	10-4	1000	0	3	3.1	pTAD-R	4780000000	0	0	0	0	0	0
22	10-4	1000	0	3	3.1	pTAD-R	4780000000	0	0	0	0	0	0
23	10-4	1000	0	3	3.1	pTAD-R	4780000000	0	0	0	0	0	0
24	10-4	1000	0	3	3.1	pTAD-R	4780000000	0	0	0	0	0	0
25	10-4	1000	0	3	3.1	pTAD-R	4780000000	0	0	0	0	0	0
26	10-4	1000	0	3	3.1	pTAD-R	4780000000	0	0	0	0	0	0
27	10-4	1000	0	3	3.1	pTAD-R	4780000000	0	0	0	0	0	0
28	10-4	1000	0	3	3.1	pTAD-R	4780000000	0	0	0	0	0	0
29	10-4	1000	0	3	3.1	pTAD-R	4780000000	0	0	0	0	0	0
30	10-4	1000	0	3	3.1	pTAD-R	4780000000	0	0	0	0	0	0
0	10-4	1000	0	3	3.2	pTAD-R	260000000	3800	3800	0	1.46154e-05	1.46154e-05	0
1	10-4	1000	0	3	3.2	pTAD-R	1100000000	50800	50800	0	4.61818e-05	4.61818e-05	0
2	10-4	1000	0	3	3.2	pTAD-R	2260000000	22000	21400	600	9.73451e-06	9.46903e-06	2.65487e-07
3	10-4	1000	0	3	3.2	pTAD-R	2340000000	16400	16400	0	7.00855e-06	7.00855e-06	0
4	10-4	1000	0	3	3.2	pTAD-R	3120000000	17800	17600	200	5.70513e-06	5.64103e-06	6.41026e-08
5	10-4	1000	0	3	3.2	pTAD-R	1740000000	14800	14800	0	8.50575e-06	8.50575e-06	0
6	10-4	1000	0	3	3.2	pTAD-R	1740000000	15600	15600	0	8.96552e-06	8.96552e-06	0
7	10-4	1000	0	3	3.2	pTAD-R	3120000000	16000	11400	4600	5.12821e-06	3.65385e-06	1.47436e-06
8	10-4	1000	0	3	3.2	pTAD-R	4280000000	16400	16400	0	3.83178e-06	3.83178e-06	0
9	10-4	1000	0	3	3.2	pTAD-R	3460000000	14600	14600	0	4.21965e-06	4.21965e-06	0
10	10-4	1000	0	3	3.2	pTAD-R	2560000000	5960	5960	0	2.32812e-06	2.32812e-06	0
11	10-4	1000	0	3	3.2	pTAD-R	2500000000	1840	1840	0	7.36e-07	7.36e-07	0
12	10-4	1000	0	3	3.2	pTAD-R	2260000000	1360	1320	40	6.0177e-07	5.84071e-07	1.76991e-08
13	10-4	1000	0	3	3.2	pTAD-R	1660000000	260	260	0	1.56627e-07	1.56627e-07	0
14	10-4	1000	0	3	3.2	pTAD-R	1360000000	0	0	0	0	0	0
15	10-4	1000	0	3	3.2	pTAD-R	5080000000	0	0	0	0	0	0
16	10-4	1000	0	3	3.2	pTAD-R	2980000000	0	0	0	0	0	0
17	10-4	1000	0	3	3.2	pTAD-R	6400000000	0	0	0	0	0	0
18	10-4	1000	0	3	3.2	pTAD-R	6400000000	0	0	0	0	0	0
19	10-4	1000	0	3	3.2	pTAD-R	6400000000	0	0	0	0	0	0
20	10-4	1000	0	3	3.2	pTAD-R	6400000000	0	0	0	0	0	0
21	10-4	1000	0	3	3.2	pTAD-R	6400000000	0	0	0	0	0	0
22	10-4	1000	0	3	3.2	pTAD-R	6400000000	0	0	0	0	0	0
23	10-4	1000	0	3	3.2	pTAD-R	6400000000	0	0	0	0	0	0
24	10-4	1000	0	3	3.2	pTAD-R	6400000000	0	0	0	0	0	0
25	10-4	1000	0	3	3.2	pTAD-R	6400000000	0	0	0	0	0	0
26	10-4	1000	0	3	3.2	pTAD-R	6400000000	0	0	0	0	0	0
27	10-4	1000	0	3	3.2	pTAD-R	6400000000	0	0	0	0	0	0
28	10-4	1000	0	3	3.2	pTAD-R	6400000000	0	0	0	0	0	0
29	10-4	1000	0	3	3.2	pTAD-R	6400000000	0	0	0	0	0	0
30	10-4	1000	0	3	3.2	pTAD-R	6400000000	0	0	0	0	0	0
0	10-4	1000	0	3	3.3	pTAD-R	320000000	4200	4200	0	1.3125e-05	1.3125e-05	0
1	10-4	1000	0	3	3.3	pTAD-R	960000000	37800	37800	0	3.9375e-05	3.9375e-05	0
2	10-4	1000	0	3	3.3	pTAD-R	2280000000	24600	23000	1600	1.07895e-05	1.00877e-05	7.01754e-07
3	10-4	1000	0	3	3.3	pTAD-R	2300000000	17000	16800	200	7.3913e-06	7.30435e-06	8.69565e-08
4	10-4	1000	0	3	3.3	pTAD-R	3660000000	17400	15800	1600	4.7541e-06	4.31694e-06	4.37158e-07
5	10-4	1000	0	3	3.3	pTAD-R	1420000000	9200	7800	1400	6.47887e-06	5.49296e-06	9.85915e-07
6	10-4	1000	0	3	3.3	pTAD-R	1440000000	7400	7400	0	5.13889e-06	5.13889e-06	0
7	10-4	1000	0	3	3.3	pTAD-R	2360000000	16600	11400	5200	7.0339e-06	4.83051e-06	2.20339e-06
8	10-4	1000	0	3	3.3	pTAD-R	3180000000	9400	9400	0	2.95597e-06	2.95597e-06	0
9	10-4	1000	0	3	3.3	pTAD-R	2940000000	7320	7320	0	2.4898e-06	2.4898e-06	0
10	10-4	1000	0	3	3.3	pTAD-R	5080000000	5360	5360	0	1.05512e-06	1.05512e-06	0
11	10-4	1000	0	3	3.3	pTAD-R	2320000000	4940	4940	0	2.12931e-06	2.12931e-06	0
12	10-4	1000	0	3	3.3	pTAD-R	2300000000	7600	7400	200	3.30435e-06	3.21739e-06	8.69565e-08
13	10-4	1000	0	3	3.3	pTAD-R	1840000000	3940	3940	0	2.1413e-06	2.1413e-06	0
14	10-4	1000	0	3	3.3	pTAD-R	1980000000	2260	2060	200	1.14141e-06	1.0404e-06	1.0101e-07
15	10-4	1000	0	3	3.3	pTAD-R	5940000000	1666.67	1666.67	0	2.80584e-07	2.80584e-07	0
16	10-4	1000	0	3	3.3	pTAD-R	3200000000	1300	1286.67	13.3333	4.0625e-07	4.02083e-07	4.16667e-09
17	10-4	1000	0	3	3.3	pTAD-R	6600000000	1475	1290	185	2.23485e-07	1.95455e-07	2.80303e-08
18	10-4	1000	0	3	3.3	pTAD-R	9260000000	1036	684	352	1.11879e-07	7.38661e-08	3.8013e-08
19	10-4	1000	0	3	3.3	pTAD-R	1700000000	464	0	464	2.72941e-07	0	2.72941e-07
20	10-4	1000	0	3	3.3	pTAD-R	2220000000	0	0	0	0	0	0
21	10-4	1000	0	3	3.3	pTAD-R	2220000000	0	0	0	0	0	0
22	10-4	1000	0	3	3.3	pTAD-R	2220000000	0	0	0	0	0	0
23	10-4	1000	0	3	3.3	pTAD-R	2220000000	0	0	0	0	0	0
24	10-4	1000	0	3	3.3	pTAD-R	2220000000	0	0	0	0	0	0
25	10-4	1000	0	3	3.3	pTAD-R	2220000000	0	0	0	0	0	0
26	10-4	1000	0	3	3.3	pTAD-R	2220000000	0	0	0	0	0	0
27	10-4	1000	0	3	3.3	pTAD-R	2220000000	0	0	0	0	0	0
28	10-4	1000	0	3	3.3	pTAD-R	2220000000	0	0	0	0	0	0
29	10-4	1000	0	3	3.3	pTAD-R	2220000000	0	0	0	0	0	0
30	10-4	1000	0	3	3.3	pTAD-R	2220000000	0	0	0	0	0	0
0	10-4	1000	0	3	3.4	pTAD-R	480000000	2600	2600	0	5.41667e-06	5.41667e-06	0
1	10-4	1000	0	3	3.4	pTAD-R	1120000000	39400	39400	0	3.51786e-05	3.51786e-05	0
2	10-4	1000	0	3	3.4	pTAD-R	1820000000	12400	12400	0	6.81319e-06	6.81319e-06	0
3	10-4	1000	0	3	3.4	pTAD-R	2340000000	17000	16200	800	7.26496e-06	6.92308e-06	3.4188e-07
4	10-4	1000	0	3	3.4	pTAD-R	3840000000	7600	7600	0	1.97917e-06	1.97917e-06	0
5	10-4	1000	0	3	3.4	pTAD-R	1360000000	4800	4800	0	3.52941e-06	3.52941e-06	0
6	10-4	1000	0	3	3.4	pTAD-R	1700000000	8400	8400	0	4.94118e-06	4.94118e-06	0
7	10-4	1000	0	3	3.4	pTAD-R	2820000000	9800	8000	1800	3.47518e-06	2.83688e-06	6.38298e-07
8	10-4	1000	0	3	3.4	pTAD-R	4020000000	4400	4400	0	1.09453e-06	1.09453e-06	0
9	10-4	1000	0	3	3.4	pTAD-R	3160000000	4540	4540	0	1.43671e-06	1.43671e-06	0
10	10-4	1000	0	3	3.4	pTAD-R	2660000000	5620	5580	40	2.11278e-06	2.09774e-06	1.50376e-08
11	10-4	1000	0	3	3.4	pTAD-R	2160000000	6020	6040	-20	2.78704e-06	2.7963e-06	-9.25926e-09
12	10-4	1000	0	3	3.4	pTAD-R	1940000000	9000	9000	0	4.63918e-06	4.63918e-06	0
13	10-4	1000	0	3	3.4	pTAD-R	1820000000	8940	8940	0	4.91209e-06	4.91209e-06	0
14	10-4	1000	0	3	3.4	pTAD-R	1600000000	3400	2300	1100	2.125e-06	1.4375e-06	6.875e-07
15	10-4	1000	0	3	3.4	pTAD-R	5120000000	4540	4413.33	126.667	8.86719e-07	8.61979e-07	2.47396e-08
16	10-4	1000	0	3	3.4	pTAD-R	2100000000	2886.67	2873.33	13.3333	1.3746e-06	1.36825e-06	6.34921e-09
17	10-4	1000	0	3	3.4	pTAD-R	8100000000	1880	1880	0	2.32099e-07	2.32099e-07	0
18	10-4	1000	0	3	3.4	pTAD-R	9260000000	1100	1090	10	1.1879e-07	1.17711e-07	1.07991e-09
19	10-4	1000	0	3	3.4	pTAD-R	2000000000	10	10	0	5e-09	5e-09	0
20	10-4	1000	0	3	3.4	pTAD-R	1940000000	0	0	0	0	0	0
21	10-4	1000	0	3	3.4	pTAD-R	1940000000	0	0	0	0	0	0
22	10-4	1000	0	3	3.4	pTAD-R	1940000000	0	0	0	0	0	0
23	10-4	1000	0	3	3.4	pTAD-R	1940000000	0	0	0	0	0	0
24	10-4	1000	0	3	3.4	pTAD-R	1940000000	0	0	0	0	0	0
25	10-4	1000	0	3	3.4	pTAD-R	1940000000	0	0	0	0	0	0
26	10-4	1000	0	3	3.4	pTAD-R	1940000000	0	0	0	0	0	0
27	10-4	1000	0	3	3.4	pTAD-R	1940000000	0	0	0	0	0	0
28	10-4	1000	0	3	3.4	pTAD-R	1940000000	0	0	0	0	0	0
29	10-4	1000	0	3	3.4	pTAD-R	1940000000	0	0	0	0	0	0
30	10-4	1000	0	3	3.4	pTAD-R	1940000000	0	0	0	0	0	0
0	10-4	1000	0	3	3.5	pTAD-R	260000000	3800	3800	0	1.46154e-05	1.46154e-05	0
1	10-4	1000	0	3	3.5	pTAD-R	1100000000	50800	50800	0	4.61818e-05	4.61818e-05	0
2	10-4	1000	0	3	3.5	pTAD-R	2060000000	17000	16800	200	8.25243e-06	8.15534e-06	9.70874e-08
3	10-4	1000	0	3	3.5	pTAD-R	2740000000	11200	10400	800	4.08759e-06	3.79562e-06	2.91971e-07
4	10-4	1000	0	3	3.5	pTAD-R	2120000000	8800	8000	800	4.15094e-06	3.77358e-06	3.77358e-07
5	10-4	1000	0	3	3.5	pTAD-R	1560000000	6800	6200	600	4.35897e-06	3.97436e-06	3.84615e-07
6	10-4	1000	0	3	3.5	pTAD-R	1940000000	5400	5000	400	2.78351e-06	2.57732e-06	2.06186e-07
7	10-4	1000	0	3	3.5	pTAD-R	3080000000	19800	15800	4000	6.42857e-06	5.12987e-06	1.2987e-06
8	10-4	1000	0	3	3.5	pTAD-R	4440000000	4600	4000	600	1.03604e-06	9.00901e-07	1.35135e-07
9	10-4	1000	0	3	3.5	pTAD-R	2480000000	3160	2600	560	1.27419e-06	1.04839e-06	2.25806e-07
10	10-4	1000	0	3	3.5	pTAD-R	4700000000	3420	3400	20	7.2766e-07	7.23404e-07	4.25532e-09
11	10-4	1000	0	3	3.5	pTAD-R	2120000000	34000	34000	0	1.60377e-05	1.60377e-05	0
12	10-4	1000	0	3	3.5	pTAD-R	2700000000	4260	4260	0	1.57778e-06	1.57778e-06	0
13	10-4	1000	0	3	3.5	pTAD-R	1880000000	1160	1160	0	6.17021e-07	6.17021e-07	0
14	10-4	1000	0	3	3.5	pTAD-R	1460000000	1580	1580	0	1.08219e-06	1.08219e-06	0
15	10-4	1000	0	3	3.5	pTAD-R	5440000000	1020	1020	0	1.875e-07	1.875e-07	0
16	10-4	1000	0	3	3.5	pTAD-R	2660000000	300	300	0	1.12782e-07	1.12782e-07	0
17	10-4	1000	0	3	3.5	pTAD-R	6080000000	332	332	0	5.46053e-08	5.46053e-08	0
18	10-4	1000	0	3	3.5	pTAD-R	7140000000	0	0	0	0	0	0
19	10-4	1000	0	3	3.5	pTAD-R	1640000000	0	0	0	0	0	0
20	10-4	1000	0	3	3.5	pTAD-R	2340000000	0	0	0	0	0	0
21	10-4	1000	0	3	3.5	pTAD-R	2340000000	0	0	0	0	0	0
22	10-4	1000	0	3	3.5	pTAD-R	2340000000	0	0	0	0	0	0
23	10-4	1000	0	3	3.5	pTAD-R	2340000000	0	0	0	0	0	0
24	10-4	1000	0	3	3.5	pTAD-R	2340000000	0	0	0	0	0	0
25	10-4	1000	0	3	3.5	pTAD-R	2340000000	0	0	0	0	0	0
26	10-4	1000	0	3	3.5	pTAD-R	2340000000	0	0	0	0	0	0
27	10-4	1000	0	3	3.5	pTAD-R	2340000000	0	0	0	0	0	0
28	10-4	1000	0	3	3.5	pTAD-R	2340000000	0	0	0	0	0	0
29	10-4	1000	0	3	3.5	pTAD-R	2340000000	0	0	0	0	0	0
30	10-4	1000	0	3	3.5	pTAD-R	2340000000	0	0	0	0	0	0
0	10-4	1000	0	3	3.6	pTAD-R	320000000	4200	4200	0	1.3125e-05	1.3125e-05	0
1	10-4	1000	0	3	3.6	pTAD-R	960000000	37800	37800	0	3.9375e-05	3.9375e-05	0
2	10-4	1000	0	3	3.6	pTAD-R	1620000000	17400	16600	800	1.07407e-05	1.02469e-05	4.93827e-07
3	10-4	1000	0	3	3.6	pTAD-R	1700000000	11800	11400	400	6.94118e-06	6.70588e-06	2.35294e-07
4	10-4	1000	0	3	3.6	pTAD-R	2480000000	15600	14000	1600	6.29032e-06	5.64516e-06	6.45161e-07
5	10-4	1000	0	3	3.6	pTAD-R	1200000000	14400	11600	2800	1.2e-05	9.66667e-06	2.33333e-06
6	10-4	1000	0	3	3.6	pTAD-R	1680000000	16800	13600	3200	1e-05	8.09524e-06	1.90476e-06
7	10-4	1000	0	3	3.6	pTAD-R	3040000000	19400	13600	5800	6.38158e-06	4.47368e-06	1.90789e-06
8	10-4	1000	0	3	3.6	pTAD-R	4400000000	19600	12600	7000	4.45455e-06	2.86364e-06	1.59091e-06
9	10-4	1000	0	3	3.6	pTAD-R	2440000000	20800	12200	8600	8.52459e-06	5e-06	3.52459e-06
10	10-4	1000	0	3	3.6	pTAD-R	3600000000	21600	6600	15000	6e-06	1.83333e-06	4.16667e-06
11	10-4	1000	0	3	3.6	pTAD-R	1480000000	2400	840	1560	1.62162e-06	5.67568e-07	1.05405e-06
12	10-4	1000	0	3	3.6	pTAD-R	2760000000	31600	4400	27200	1.14493e-05	1.5942e-06	9.85507e-06
13	10-4	1000	0	3	3.6	pTAD-R	2100000000	24600	1200	23400	1.17143e-05	5.71429e-07	1.11429e-05
14	10-4	1000	0	3	3.6	pTAD-R	1600000000	21200	2200	19000	1.325e-05	1.375e-06	1.1875e-05
15	10-4	1000	0	3	3.6	pTAD-R	4220000000	400000	400000	0	9.47867e-05	9.47867e-05	0
16	10-4	1000	0	3	3.6	pTAD-R	2000000000	24200	1000	23200	1.21e-05	5e-07	1.16e-05
17	10-4	1000	0	3	3.6	pTAD-R	6700000000	11840	360	11480	1.76716e-06	5.37313e-08	1.71343e-06
18	10-4	1000	0	3	3.6	pTAD-R	6660000000	5980	120	5860	8.97898e-07	1.8018e-08	8.7988e-07
19	10-4	1000	0	3	3.6	pTAD-R	2600000000	6200	0	6200	2.38462e-06	0	2.38462e-06
20	10-4	1000	0	3	3.6	pTAD-R	2000000000	2360	0	2360	1.18e-06	0	1.18e-06
21	10-4	1000	0	3	3.6	pTAD-R	2500000000	1480	0	1480	5.92e-07	0	5.92e-07
22	10-4	1000	0	3	3.6	pTAD-R	5640000000	640	0	640	1.13475e-07	0	1.13475e-07
23	10-4	1000	0	3	3.6	pTAD-R	6200000000	253.333	0	253.333	4.08602e-08	0	4.08602e-08
24	10-4	1000	0	3	3.6	pTAD-R	3300000000	696	0	696	2.10909e-07	0	2.10909e-07
25	10-4	1000	0	3	3.6	pTAD-R	4120000000	410	0	410	9.95146e-08	0	9.95146e-08
26	10-4	1000	0	3	3.6	pTAD-R	2120000000	0	0	0	0	0	0
27	10-4	1000	0	3	3.6	pTAD-R	2720000000	0	0	0	0	0	0
28	10-4	1000	0	3	3.6	pTAD-R	2720000000	0	0	0	0	0	0
29	10-4	1000	0	3	3.6	pTAD-R	2720000000	0	0	0	0	0	0
30	10-4	1000	0	3	3.6	pTAD-R	2720000000	0	0	0	0	0	0
0	10-4	1000	0.1	4	4.1	pTAD-R	480000000	2600	2600	0	5.41667e-06	5.41667e-06	0
1	10-4	1000	0.1	4	4.1	pTAD-R	1120000000	39400	39400	0	3.51786e-05	3.51786e-05	0
2	10-4	1000	0.1	4	4.1	pTAD-R	2800000000	39400	37800	1600	1.40714e-05	1.35e-05	5.71429e-07
3	10-4	1000	0.1	4	4.1	pTAD-R	1880000000	54000	47400	6600	2.87234e-05	2.52128e-05	3.51064e-06
4	10-4	1000	0.1	4	4.1	pTAD-R	3160000000	99800	77200	22600	3.15823e-05	2.44304e-05	7.1519e-06
5	10-4	1000	0.1	4	4.1	pTAD-R	1500000000	204000	134000	70000	0.000136	8.93333e-05	4.66667e-05
6	10-4	1000	0.1	4	4.1	pTAD-R	2260000000	456000	236000	220000	0.00020177	0.000104425	9.73451e-05
7	10-4	1000	0.1	4	4.1	pTAD-R	3040000000	360000	228000	132000	0.000118421	7.5e-05	4.34211e-05
8	10-4	1000	0.1	4	4.1	pTAD-R	5920000000	630000	390000	240000	0.000106419	6.58784e-05	4.05405e-05
9	10-4	1000	0.1	4	4.1	pTAD-R	2240000000	4160000	980000	3180000	0.00185714	0.0004375	0.00141964
10	10-4	1000	0.1	4	4.1	pTAD-R	5440000000	6820000	1280000	5540000	0.00125368	0.000235294	0.00101838
11	10-4	1000	0.1	4	4.1	pTAD-R	2900000000	9680000	2000000	7680000	0.00333793	0.000689655	0.00264828
12	10-4	1000	0.1	4	4.1	pTAD-R	2100000000	17400000	2400000	15000000	0.00828571	0.00114286	0.00714286
13	10-4	1000	0.1	4	4.1	pTAD-R	1720000000	22600000	2200000	20400000	0.0131395	0.00127907	0.0118605
14	10-4	1000	0.1	4	4.1	pTAD-R	1880000000	39600000	3600000	36000000	0.0210638	0.00191489	0.0191489
15	10-4	1000	0.1	4	4.1	pTAD-R	5580000000	92400000	6000000	86400000	0.0165591	0.00107527	0.0154839
16	10-4	1000	0.1	4	4.1	pTAD-R	2460000000	115200000	4600000	110600000	0.0468293	0.00186992	0.0449593
17	10-4	1000	0.1	4	4.1	pTAD-R	5360000000	338000000	22000000	316000000	0.0630597	0.00410448	0.0589552
18	10-4	1000	0.1	4	4.1	pTAD-R	6180000000	2.3e+08	1e+07	2.2e+08	0.0372168	0.00161812	0.0355987
19	10-4	1000	0.1	4	4.1	pTAD-R	2020000000	2.4e+08	2e+06	2.38e+08	0.118812	0.000990099	0.117822
20	10-4	1000	0.1	4	4.1	pTAD-R	2320000000	188000000	2200000	185800000	0.0810345	0.000948276	0.0800862
21	10-4	1000	0.1	4	4.1	pTAD-R	2080000000	3.18e+08	4e+06	3.14e+08	0.152885	0.00192308	0.150962
22	10-4	1000	0.1	4	4.1	pTAD-R	4600000000	342000000	2e+06	340000000	0.0743478	0.000434783	0.073913
23	10-4	1000	0.1	4	4.1	pTAD-R	6160000000	398000000	6000000	392000000	0.0646104	0.000974026	0.0636364
24	10-4	1000	0.1	4	4.1	pTAD-R	3580000000	200000000	0	200000000	0.0558659	0	0.0558659
25	10-4	1000	0.1	4	4.1	pTAD-R	4620000000	1.56e+08	0	1.56e+08	0.0337662	0	0.0337662
26	10-4	1000	0.1	4	4.1	pTAD-R	1920000000	7.6e+07	0	7.6e+07	0.0395833	0	0.0395833
27	10-4	1000	0.1	4	4.1	pTAD-R	2520000000	7.6e+07	0	7.6e+07	0.0301587	0	0.0301587
28	10-4	1000	0.1	4	4.1	pTAD-R	2220000000	7.6e+07	0	7.6e+07	0.0342342	0	0.0342342
29	10-4	1000	0.1	4	4.1	pTAD-R	2060000000	5.8e+07	0	5.8e+07	0.0281553	0	0.0281553
30	10-4	1000	0.1	4	4.1	pTAD-R	2800000000	1.14e+08	0	1.14e+08	0.0407143	0	0.0407143
0	10-4	1000	0.1	4	4.2	pTAD-R	260000000	3800	3800	0	1.46154e-05	1.46154e-05	0
1	10-4	1000	0.1	4	4.2	pTAD-R	1100000000	50800	50800	0	4.61818e-05	4.61818e-05	0
2	10-4	1000	0.1	4	4.2	pTAD-R	2520000000	34400	33000	1400	1.36508e-05	1.30952e-05	5.55556e-07
3	10-4	1000	0.1	4	4.2	pTAD-R	2160000000	46400	42400	4000	2.14815e-05	1.96296e-05	1.85185e-06
4	10-4	1000	0.1	4	4.2	pTAD-R	7700000000	90200	83400	6800	1.17143e-05	1.08312e-05	8.83117e-07
5	10-4	1000	0.1	4	4.2	pTAD-R	1360000000	158000	138000	20000	0.000116176	0.000101471	1.47059e-05
6	10-4	1000	0.1	4	4.2	pTAD-R	2360000000	308000	246000	62000	0.000130508	0.000104237	2.62712e-05
7	10-4	1000	0.1	4	4.2	pTAD-R	3620000000	438000	282000	156000	0.000120994	7.79006e-05	4.30939e-05
8	10-4	1000	0.1	4	4.2	pTAD-R	6280000000	638000	364000	274000	0.000101592	5.79618e-05	4.36306e-05
9	10-4	1000	0.1	4	4.2	pTAD-R	3120000000	2920000	1140000	1780000	0.000935897	0.000365385	0.000570513
10	10-4	1000	0.1	4	4.2	pTAD-R	4240000000	2840000	1180000	1660000	0.000669811	0.000278302	0.000391509
11	10-4	1000	0.1	4	4.2	pTAD-R	2740000000	5960000	2020000	3940000	0.00217518	0.000737226	0.00143796
12	10-4	1000	0.1	4	4.2	pTAD-R	2080000000	9200000	1200000	8000000	0.00442308	0.000576923	0.00384615
13	10-4	1000	0.1	4	4.2	pTAD-R	1740000000	11000000	2800000	8200000	0.00632184	0.0016092	0.00471264
14	10-4	1000	0.1	4	4.2	pTAD-R	1780000000	20800000	2200000	18600000	0.0116854	0.00123596	0.0104494
15	10-4	1000	0.1	4	4.2	pTAD-R	4400000000	37000000	5400000	31600000	0.00840909	0.00122727	0.00718182
16	10-4	1000	0.1	4	4.2	pTAD-R	2260000000	44600000	3600000	41000000	0.0197345	0.00159292	0.0181416
17	10-4	1000	0.1	4	4.2	pTAD-R	7300000000	71800000	7200000	64600000	0.00983562	0.000986301	0.00884932
18	10-4	1000	0.1	4	4.2	pTAD-R	7480000000	112000000	6000000	106000000	0.0149733	0.000802139	0.0141711
19	10-4	1000	0.1	4	4.2	pTAD-R	1720000000	106000000	4e+06	102000000	0.0616279	0.00232558	0.0593023
20	10-4	1000	0.1	4	4.2	pTAD-R	1980000000	98000000	2e+06	96000000	0.0494949	0.0010101	0.0484848
21	10-4	1000	0.1	4	4.2	pTAD-R	2240000000	123800000	3400000	120400000	0.0552679	0.00151786	0.05375
22	10-4	1000	0.1	4	4.2	pTAD-R	5480000000	3.18e+08	8e+06	3.1e+08	0.0580292	0.00145985	0.0565693
23	10-4	1000	0.1	4	4.2	pTAD-R	6340000000	408000000	14000000	394000000	0.0643533	0.0022082	0.0621451
24	10-4	1000	0.1	4	4.2	pTAD-R	4100000000	2.86e+08	2e+06	2.84e+08	0.0697561	0.000487805	0.0692683
25	10-4	1000	0.1	4	4.2	pTAD-R	5060000000	192000000	2e+06	190000000	0.0379447	0.000395257	0.0375494
26	10-4	1000	0.1	4	4.2	pTAD-R	2060000000	1.28e+08	2e+06	1.26e+08	0.0621359	0.000970874	0.061165
27	10-4	1000	0.1	4	4.2	pTAD-R	2360000000	7e+07	2e+06	6.8e+07	0.029661	0.000847458	0.0288136
28	10-4	1000	0.1	4	4.2	pTAD-R	1960000000	6e+07	0	6e+07	0.0306122	0	0.0306122
29	10-4	1000	0.1	4	4.2	pTAD-R	2260000000	52000000	0	52000000	0.0230088	0	0.0230088
30	10-4	1000	0.1	4	4.2	pTAD-R	2240000000	3.4e+07	2e+06	3.2e+07	0.0151786	0.000892857	0.0142857
0	10-4	1000	0.1	4	4.3	pTAD-R	320000000	4200	4200	0	1.3125e-05	1.3125e-05	0
1	10-4	1000	0.1	4	4.3	pTAD-R	960000000	37800	37800	0	3.9375e-05	3.9375e-05	0
2	10-4	1000	0.1	4	4.3	pTAD-R	3200000000	33200	32000	1200	1.0375e-05	1e-05	3.75e-07
3	10-4	1000	0.1	4	4.3	pTAD-R	3240000000	38200	36000	2200	1.17901e-05	1.11111e-05	6.79012e-07
4	10-4	1000	0.1	4	4.3	pTAD-R	3280000000	67000	61800	5200	2.04268e-05	1.88415e-05	1.58537e-06
5	10-4	1000	0.1	4	4.3	pTAD-R	1540000000	106000	88000	18000	6.88312e-05	5.71429e-05	1.16883e-05
6	10-4	1000	0.1	4	4.3	pTAD-R	3980000000	290000	224000	66000	7.28643e-05	5.62814e-05	1.65829e-05
7	10-4	1000	0.1	4	4.3	pTAD-R	2480000000	460000	288000	172000	0.000185484	0.000116129	6.93548e-05
8	10-4	1000	0.1	4	4.3	pTAD-R	5340000000	636000	398000	238000	0.000119101	7.45318e-05	4.45693e-05
9	10-4	1000	0.1	4	4.3	pTAD-R	4240000000	1900000	1040000	860000	0.000448113	0.000245283	0.00020283
10	10-4	1000	0.1	4	4.3	pTAD-R	3980000000	1800000	800000	1000000	0.000452261	0.000201005	0.000251256
11	10-4	1000	0.1	4	4.3	pTAD-R	1940000000	6700000	2460000	4240000	0.00345361	0.00126804	0.00218557
12	10-4	1000	0.1	4	4.3	pTAD-R	2160000000	7400000	2000000	5400000	0.00342593	0.000925926	0.0025
13	10-4	1000	0.1	4	4.3	pTAD-R	1880000000	6680000	1460000	5220000	0.00355319	0.000776596	0.0027766
14	10-4	1000	0.1	4	4.3	pTAD-R	1560000000	13400000	1200000	12200000	0.00858974	0.000769231	0.00782051
15	10-4	1000	0.1	4	4.3	pTAD-R	4560000000	21800000	2000000	19800000	0.0047807	0.000438596	0.00434211
16	10-4	1000	0.1	4	4.3	pTAD-R	2060000000	27600000	2600000	25000000	0.0133981	0.00126214	0.0121359
17	10-4	1000	0.1	4	4.3	pTAD-R	6260000000	48800000	3200000	45600000	0.00779553	0.000511182	0.00728435
18	10-4	1000	0.1	4	4.3	pTAD-R	9000000000	96000000	4e+06	92000000	0.0106667	0.000444444	0.0102222
19	10-4	1000	0.1	4	4.3	pTAD-R	1520000000	7.6e+07	4e+06	7.2e+07	0.05	0.00263158	0.0473684
20	10-4	1000	0.1	4	4.3	pTAD-R	1960000000	67800000	2200000	65600000	0.0345918	0.00112245	0.0334694
21	10-4	1000	0.1	4	4.3	pTAD-R	2660000000	92000000	2e+06	90000000	0.0345865	0.00075188	0.0338346
22	10-4	1000	0.1	4	4.3	pTAD-R	6280000000	161600000	4200000	157400000	0.0257325	0.00066879	0.0250637
23	10-4	1000	0.1	4	4.3	pTAD-R	6840000000	2.48e+08	2e+06	2.46e+08	0.0362573	0.000292398	0.0359649
24	10-4	1000	0.1	4	4.3	pTAD-R	4980000000	348000000	0	348000000	0.0698795	0	0.0698795
25	10-4	1000	0.1	4	4.3	pTAD-R	5080000000	682000000	2e+06	680000000	0.134252	0.000393701	0.133858
26	10-4	1000	0.1	4	4.3	pTAD-R	2400000000	660000000	0	660000000	0.275	0	0.275
27	10-4	1000	0.1	4	4.3	pTAD-R	2560000000	1040000000	0	1040000000	0.40625	0	0.40625
28	10-4	1000	0.1	4	4.3	pTAD-R	2480000000	1040000000	0	1040000000	0.419355	0	0.419355
29	10-4	1000	0.1	4	4.3	pTAD-R	1760000000	960000000	0	960000000	0.545455	0	0.545455
30	10-4	1000	0.1	4	4.3	pTAD-R	3160000000	2940000000	0	2940000000	0.93038	0	0.93038
0	10-4	1000	0.1	4	4.4	pTAD-R	480000000	2600	2600	0	5.41667e-06	5.41667e-06	0
1	10-4	1000	0.1	4	4.4	pTAD-R	1120000000	39400	39400	0	3.51786e-05	3.51786e-05	0
2	10-4	1000	0.1	4	4.4	pTAD-R	2320000000	36200	35400	800	1.56034e-05	1.52586e-05	3.44828e-07
3	10-4	1000	0.1	4	4.4	pTAD-R	2800000000	40000	38600	1400	1.42857e-05	1.37857e-05	5e-07
4	10-4	1000	0.1	4	4.4	pTAD-R	3220000000	73400	68600	4800	2.2795e-05	2.13043e-05	1.49068e-06
5	10-4	1000	0.1	4	4.4	pTAD-R	1780000000	186000	136000	50000	0.000104494	7.64045e-05	2.80899e-05
6	10-4	1000	0.1	4	4.4	pTAD-R	4560000000	416000	302000	114000	9.12281e-05	6.62281e-05	2.5e-05
7	10-4	1000	0.1	4	4.4	pTAD-R	2920000000	386000	308000	78000	0.000132192	0.000105479	2.67123e-05
8	10-4	1000	0.1	4	4.4	pTAD-R	4320000000	544000	394000	150000	0.000125926	9.12037e-05	3.47222e-05
9	10-4	1000	0.1	4	4.4	pTAD-R	1740000000	4200000	1980000	2220000	0.00241379	0.00113793	0.00127586
10	10-4	1000	0.1	4	4.4	pTAD-R	4560000000	3820000	1500000	2320000	0.000837719	0.000328947	0.000508772
11	10-4	1000	0.1	4	4.4	pTAD-R	2820000000	3480000	1280000	2200000	0.00123404	0.000453901	0.000780142
12	10-4	1000	0.1	4	4.4	pTAD-R	2200000000	13200000	3000000	10200000	0.006	0.00136364	0.00463636
13	10-4	1000	0.1	4	4.4	pTAD-R	1820000000	16800000	4000000	12800000	0.00923077	0.0021978	0.00703297
14	10-4	1000	0.1	4	4.4	pTAD-R	2080000000	30400000	3800000	26600000	0.0146154	0.00182692	0.0127885
15	10-4	1000	0.1	4	4.4	pTAD-R	4060000000	51000000	8000000	43000000	0.0125616	0.00197044	0.0105911
16	10-4	1000	0.1	4	4.4	pTAD-R	2020000000	61000000	6600000	54400000	0.030198	0.00326733	0.0269307
17	10-4	1000	0.1	4	4.4	pTAD-R	7000000000	190000000	14000000	176000000	0.0271429	0.002	0.0251429
18	10-4	1000	0.1	4	4.4	pTAD-R	5920000000	1.14e+08	4e+06	1.1e+08	0.0192568	0.000675676	0.0185811
19	10-4	1000	0.1	4	4.4	pTAD-R	1900000000	1.3e+08	12000000	1.18e+08	0.0684211	0.00631579	0.0621053
20	10-4	1000	0.1	4	4.4	pTAD-R	1800000000	1.6e+08	8e+06	1.52e+08	0.0888889	0.00444444	0.0844444
21	10-4	1000	0.1	4	4.4	pTAD-R	2440000000	174000000	4e+06	170000000	0.0713115	0.00163934	0.0696721
22	10-4	1000	0.1	4	4.4	pTAD-R	5440000000	352000000	8e+06	344000000	0.0647059	0.00147059	0.0632353
23	10-4	1000	0.1	4	4.4	pTAD-R	6860000000	800000000	20000000	780000000	0.116618	0.00291545	0.113703
24	10-4	1000	0.1	4	4.4	pTAD-R	5080000000	374000000	6000000	368000000	0.073622	0.0011811	0.0724409
25	10-4	1000	0.1	4	4.4	pTAD-R	3540000000	400000000	8e+06	392000000	0.112994	0.00225989	0.110734
26	10-4	1000	0.1	4	4.4	pTAD-R	2220000000	192000000	0	192000000	0.0864865	0	0.0864865
27	10-4	1000	0.1	4	4.4	pTAD-R	2860000000	196000000	0	196000000	0.0685315	0	0.0685315
28	10-4	1000	0.1	4	4.4	pTAD-R	2080000000	1.16e+08	0	1.16e+08	0.0557692	0	0.0557692
29	10-4	1000	0.1	4	4.4	pTAD-R	2080000000	8e+07	0	8e+07	0.0384615	0	0.0384615
30	10-4	1000	0.1	4	4.4	pTAD-R	2400000000	112000000	2e+06	110000000	0.0466667	0.000833333	0.0458333
0	10-4	1000	0.1	4	4.5	pTAD-R	260000000	3800	3800	0	1.46154e-05	1.46154e-05	0
1	10-4	1000	0.1	4	4.5	pTAD-R	1100000000	50800	50800	0	4.61818e-05	4.61818e-05	0
2	10-4	1000	0.1	4	4.5	pTAD-R	2020000000	34800	34200	600	1.72277e-05	1.69307e-05	2.9703e-07
3	10-4	1000	0.1	4	4.5	pTAD-R	2540000000	46000	44200	1800	1.81102e-05	1.74016e-05	7.08661e-07
4	10-4	1000	0.1	4	4.5	pTAD-R	2720000000	97400	89000	8400	3.58088e-05	3.27206e-05	3.08824e-06
5	10-4	1000	0.1	4	4.5	pTAD-R	1660000000	334000	274000	60000	0.000201205	0.00016506	3.61446e-05
6	10-4	1000	0.1	4	4.5	pTAD-R	2100000000	664000	536000	128000	0.00031619	0.000255238	6.09524e-05
7	10-4	1000	0.1	4	4.5	pTAD-R	3400000000	388000	326000	62000	0.000114118	9.58824e-05	1.82353e-05
8	10-4	1000	0.1	4	4.5	pTAD-R	4740000000	604000	472000	132000	0.000127426	9.95781e-05	2.78481e-05
9	10-4	1000	0.1	4	4.5	pTAD-R	2800000000	9260000	5480000	3780000	0.00330714	0.00195714	0.00135
10	10-4	1000	0.1	4	4.5	pTAD-R	4280000000	10360000	5900000	4460000	0.00242056	0.0013785	0.00104206
11	10-4	1000	0.1	4	4.5	pTAD-R	2360000000	14040000	8880000	5160000	0.00594915	0.00376271	0.00218644
12	10-4	1000	0.1	4	4.5	pTAD-R	2480000000	35000000	16400000	18600000	0.0141129	0.0066129	0.0075
13	10-4	1000	0.1	4	4.5	pTAD-R	1780000000	52000000	23000000	29000000	0.0292135	0.0129213	0.0162921
14	10-4	1000	0.1	4	4.5	pTAD-R	1440000000	10800000	4400000	6400000	0.0075	0.00305556	0.00444444
15	10-4	1000	0.1	4	4.5	pTAD-R	4540000000	107400000	57000000	50400000	0.0236564	0.0125551	0.0111013
16	10-4	1000	0.1	4	4.5	pTAD-R	1600000000	130200000	47400000	82800000	0.081375	0.029625	0.05175
17	10-4	1000	0.1	4	4.5	pTAD-R	4860000000	412000000	102000000	310000000	0.0847737	0.0209877	0.063786
18	10-4	1000	0.1	4	4.5	pTAD-R	3900000000	352000000	96000000	256000000	0.0902564	0.0246154	0.065641
19	10-4	1000	0.1	4	4.5	pTAD-R	1960000000	442000000	102000000	340000000	0.22551	0.0520408	0.173469
20	10-4	1000	0.1	4	4.5	pTAD-R	1740000000	400000000	56000000	344000000	0.229885	0.0321839	0.197701
21	10-4	1000	0.1	4	4.5	pTAD-R	2460000000	5.48e+08	88000000	4.6e+08	0.222764	0.0357724	0.186992
22	10-4	1000	0.1	4	4.5	pTAD-R	5920000000	1.186e+09	1.3e+08	1.056e+09	0.200338	0.0219595	0.178378
23	10-4	1000	0.1	4	4.5	pTAD-R	5340000000	1820000000	300000000	1520000000	0.340824	0.0561798	0.284644
24	10-4	1000	0.1	4	4.5	pTAD-R	3860000000	1620000000	100000000	1520000000	0.419689	0.0259067	0.393782
25	10-4	1000	0.1	4	4.5	pTAD-R	3600000000	1260000000	60000000	1200000000	0.35	0.0166667	0.333333
26	10-4	1000	0.1	4	4.5	pTAD-R	2160000000	1140000000	40000000	1100000000	0.527778	0.0185185	0.509259
27	10-4	1000	0.1	4	4.5	pTAD-R	2540000000	1060000000	80000000	980000000	0.417323	0.0314961	0.385827
28	10-4	1000	0.1	4	4.5	pTAD-R	2180000000	1240000000	20000000	1220000000	0.568807	0.00917431	0.559633
29	10-4	1000	0.1	4	4.5	pTAD-R	2300000000	1.1e+09	3.8e+07	1.062e+09	0.478261	0.0165217	0.461739
30	10-4	1000	0.1	4	4.5	pTAD-R	3240000000	2100000000	60000000	2040000000	0.648148	0.0185185	0.62963
0	10-4	1000	0.1	4	4.6	pTAD-R	320000000	4200	4200	0	1.3125e-05	1.3125e-05	0
1	10-4	1000	0.1	4	4.6	pTAD-R	960000000	37800	37800	0	3.9375e-05	3.9375e-05	0
2	10-4	1000	0.1	4	4.6	pTAD-R	2000000000	36600	36200	400	1.83e-05	1.81e-05	2e-07
3	10-4	1000	0.1	4	4.6	pTAD-R	2240000000	45400	43400	2000	2.02679e-05	1.9375e-05	8.92857e-07
4	10-4	1000	0.1	4	4.6	pTAD-R	2600000000	80400	78600	1800	3.09231e-05	3.02308e-05	6.92308e-07
5	10-4	1000	0.1	4	4.6	pTAD-R	1600000000	190000	178000	12000	0.00011875	0.00011125	7.5e-06
6	10-4	1000	0.1	4	4.6	pTAD-R	2460000000	430000	410000	20000	0.000174797	0.000166667	8.13008e-06
7	10-4	1000	0.1	4	4.6	pTAD-R	2860000000	360000	292000	68000	0.000125874	0.000102098	2.37762e-05
8	10-4	1000	0.1	4	4.6	pTAD-R	4100000000	630000	472000	158000	0.000153659	0.000115122	3.85366e-05
9	10-4	1000	0.1	4	4.6	pTAD-R	1400000000	2100000	1660000	440000	0.0015	0.00118571	0.000314286
10	10-4	1000	0.1	4	4.6	pTAD-R	3060000000	2320000	1640000	680000	0.00075817	0.000535948	0.000222222
11	10-4	1000	0.1	4	4.6	pTAD-R	3360000000	4320000	3040000	1280000	0.00128571	0.000904762	0.000380952
12	10-4	1000	0.1	4	4.6	pTAD-R	2120000000	5400000	3480000	1920000	0.00254717	0.00164151	0.00090566
13	10-4	1000	0.1	4	4.6	pTAD-R	1460000000	6620000	3660000	2960000	0.00453425	0.00250685	0.0020274
14	10-4	1000	0.1	4	4.6	pTAD-R	1400000000	71000000	38400000	32600000	0.0507143	0.0274286	0.0232857
15	10-4	1000	0.1	4	4.6	pTAD-R	5620000000	15600000	5000000	10600000	0.0027758	0.00088968	0.00188612
16	10-4	1000	0.1	4	4.6	pTAD-R	3300000000	22800000	7400000	15400000	0.00690909	0.00224242	0.00466667
17	10-4	1000	0.1	4	4.6	pTAD-R	4500000000	35600000	10000000	25600000	0.00791111	0.00222222	0.00568889
18	10-4	1000	0.1	4	4.6	pTAD-R	2960000000	29200000	7400000	21800000	0.00986486	0.0025	0.00736486
19	10-4	1000	0.1	4	4.6	pTAD-R	2160000000	401600000	7600000	394000000	0.185926	0.00351852	0.182407
20	10-4	1000	0.1	4	4.6	pTAD-R	1880000000	42800000	5600000	37200000	0.022766	0.00297872	0.0197872
21	10-4	1000	0.1	4	4.6	pTAD-R	2280000000	46400000	5800000	40600000	0.0203509	0.00254386	0.017807
22	10-4	1000	0.1	4	4.6	pTAD-R	4820000000	108000000	12000000	96000000	0.0224066	0.00248963	0.019917
23	10-4	1000	0.1	4	4.6	pTAD-R	3340000000	1.24e+08	8e+06	1.16e+08	0.0371257	0.00239521	0.0347305
24	10-4	1000	0.1	4	4.6	pTAD-R	3960000000	192000000	6000000	186000000	0.0484848	0.00151515	0.0469697
25	10-4	1000	0.1	4	4.6	pTAD-R	5320000000	192000000	2e+06	190000000	0.0360902	0.00037594	0.0357143
26	10-4	1000	0.1	4	4.6	pTAD-R	2520000000	1.28e+08	6000000	1.22e+08	0.0507937	0.00238095	0.0484127
27	10-4	1000	0.1	4	4.6	pTAD-R	3020000000	194000000	2e+06	192000000	0.0642384	0.000662252	0.0635762
28	10-4	1000	0.1	4	4.6	pTAD-R	2520000000	1.58e+08	0	1.58e+08	0.0626984	0	0.0626984
29	10-4	1000	0.1	4	4.6	pTAD-R	1920000000	108000000	0	108000000	0.05625	0	0.05625
30	10-4	1000	0.1	4	4.6	pTAD-R	2860000000	2.34e+08	2e+06	2.32e+08	0.0818182	0.000699301	0.0811189
0	10-6	100	0	5	5.1	pTAD-R	280000000	93.3333	93.3333	0	3.33333e-07	3.33333e-07	0
1	10-6	100	0	5	5.1	pTAD-R	840000000	900	900	0	1.07143e-06	1.07143e-06	0
2	10-6	100	0	5	5.1	pTAD-R	2160000000	790	735	55	3.65741e-07	3.40278e-07	2.5463e-08
3	10-6	100	0	5	5.1	pTAD-R	2040000000	95	95	0	4.65686e-08	4.65686e-08	0
4	10-6	100	0	5	5.1	pTAD-R	2820000000	600	360	240	2.12766e-07	1.2766e-07	8.51064e-08
5	10-6	100	0	5	5.1	pTAD-R	1520000000	846.667	553.333	293.333	5.57018e-07	3.64035e-07	1.92982e-07
6	10-6	100	0	5	5.1	pTAD-R	1600000000	795	790	5	4.96875e-07	4.9375e-07	3.125e-09
7	10-6	100	0	5	5.1	pTAD-R	1720000000	883.333	883.333	0	5.13566e-07	5.13566e-07	0
8	10-6	100	0	5	5.1	pTAD-R	2980000000	566.667	566.667	0	1.90157e-07	1.90157e-07	0
9	10-6	100	0	5	5.1	pTAD-R	2300000000	342	342	0	1.48696e-07	1.48696e-07	0
10	10-6	100	0	5	5.1	pTAD-R	3300000000	134	134	0	4.06061e-08	4.06061e-08	0
11	10-6	100	0	5	5.1	pTAD-R	2640000000	0	0	0	0	0	0
12	10-6	100	0	5	5.1	pTAD-R	2280000000	0	0	0	0	0	0
13	10-6	100	0	5	5.1	pTAD-R	2280000000	0	0	0	0	0	0
14	10-6	100	0	5	5.1	pTAD-R	2280000000	0	0	0	0	0	0
15	10-6	100	0	5	5.1	pTAD-R	2280000000	0	0	0	0	0	0
16	10-6	100	0	5	5.1	pTAD-R	2280000000	0	0	0	0	0	0
17	10-6	100	0	5	5.1	pTAD-R	2280000000	0	0	0	0	0	0
18	10-6	100	0	5	5.1	pTAD-R	2280000000	0	0	0	0	0	0
19	10-6	100	0	5	5.1	pTAD-R	2280000000	0	0	0	0	0	0
20	10-6	100	0	5	5.1	pTAD-R	2280000000	0	0	0	0	0	0
21	10-6	100	0	5	5.1	pTAD-R	2280000000	0	0	0	0	0	0
22	10-6	100	0	5	5.1	pTAD-R	2280000000	0	0	0	0	0	0
23	10-6	100	0	5	5.1	pTAD-R	2280000000	0	0	0	0	0	0
24	10-6	100	0	5	5.1	pTAD-R	2280000000	0	0	0	0	0	0
25	10-6	100	0	5	5.1	pTAD-R	2280000000	0	0	0	0	0	0
26	10-6	100	0	5	5.1	pTAD-R	2280000000	0	0	0	0	0	0
27	10-6	100	0	5	5.1	pTAD-R	2280000000	0	0	0	0	0	0
28	10-6	100	0	5	5.1	pTAD-R	2280000000	0	0	0	0	0	0
29	10-6	100	0	5	5.1	pTAD-R	2280000000	0	0	0	0	0	0
30	10-6	100	0	5	5.1	pTAD-R	2280000000	0	0	0	0	0	0
0	10-6	100	0	5	5.2	pTAD-R	320000000	66.6667	66.6667	0	2.08333e-07	2.08333e-07	0
1	10-6	100	0	5	5.2	pTAD-R	880000000	953.333	953.333	0	1.08333e-06	1.08333e-06	0
2	10-6	100	0	5	5.2	pTAD-R	2120000000	355	355	0	1.67453e-07	1.67453e-07	0
3	10-6	100	0	5	5.2	pTAD-R	1880000000	495	435	60	2.63298e-07	2.31383e-07	3.19149e-08
4	10-6	100	0	5	5.2	pTAD-R	2400000000	0	0	0	0	0	0
5	10-6	100	0	5	5.2	pTAD-R	1360000000	0	0	0	0	0	0
6	10-6	100	0	5	5.2	pTAD-R	1860000000	0	0	0	0	0	0
7	10-6	100	0	5	5.2	pTAD-R	1860000000	0	0	0	0	0	0
8	10-6	100	0	5	5.2	pTAD-R	1860000000	0	0	0	0	0	0
9	10-6	100	0	5	5.2	pTAD-R	1860000000	0	0	0	0	0	0
10	10-6	100	0	5	5.2	pTAD-R	1860000000	0	0	0	0	0	0
11	10-6	100	0	5	5.2	pTAD-R	1860000000	0	0	0	0	0	0
12	10-6	100	0	5	5.2	pTAD-R	1860000000	0	0	0	0	0	0
13	10-6	100	0	5	5.2	pTAD-R	1860000000	0	0	0	0	0	0
14	10-6	100	0	5	5.2	pTAD-R	1860000000	0	0	0	0	0	0
15	10-6	100	0	5	5.2	pTAD-R	1860000000	0	0	0	0	0	0
16	10-6	100	0	5	5.2	pTAD-R	1860000000	0	0	0	0	0	0
17	10-6	100	0	5	5.2	pTAD-R	1860000000	0	0	0	0	0	0
18	10-6	100	0	5	5.2	pTAD-R	1860000000	0	0	0	0	0	0
19	10-6	100	0	5	5.2	pTAD-R	1860000000	0	0	0	0	0	0
20	10-6	100	0	5	5.2	pTAD-R	1860000000	0	0	0	0	0	0
21	10-6	100	0	5	5.2	pTAD-R	1860000000	0	0	0	0	0	0
22	10-6	100	0	5	5.2	pTAD-R	1860000000	0	0	0	0	0	0
23	10-6	100	0	5	5.2	pTAD-R	1860000000	0	0	0	0	0	0
24	10-6	100	0	5	5.2	pTAD-R	1860000000	0	0	0	0	0	0
25	10-6	100	0	5	5.2	pTAD-R	1860000000	0	0	0	0	0	0
26	10-6	100	0	5	5.2	pTAD-R	1860000000	0	0	0	0	0	0
27	10-6	100	0	5	5.2	pTAD-R	1860000000	0	0	0	0	0	0
28	10-6	100	0	5	5.2	pTAD-R	1860000000	0	0	0	0	0	0
29	10-6	100	0	5	5.2	pTAD-R	1860000000	0	0	0	0	0	0
30	10-6	100	0	5	5.2	pTAD-R	1860000000	0	0	0	0	0	0
0	10-6	100	0	5	5.3	pTAD-R	380000000	80	80	0	2.10526e-07	2.10526e-07	0
1	10-6	100	0	5	5.3	pTAD-R	740000000	1106.67	1106.67	0	1.4955e-06	1.4955e-06	0
2	10-6	100	0	5	5.3	pTAD-R	2100000000	585	580	5	2.78571e-07	2.7619e-07	2.38095e-09
3	10-6	100	0	5	5.3	pTAD-R	2400000000	100	100	0	4.16667e-08	4.16667e-08	0
4	10-6	100	0	5	5.3	pTAD-R	3340000000	44	44	0	1.31737e-08	1.31737e-08	0
5	10-6	100	0	5	5.3	pTAD-R	1380000000	0	0	0	0	0	0
6	10-6	100	0	5	5.3	pTAD-R	1800000000	0	0	0	0	0	0
7	10-6	100	0	5	5.3	pTAD-R	1800000000	0	0	0	0	0	0
8	10-6	100	0	5	5.3	pTAD-R	1800000000	0	0	0	0	0	0
9	10-6	100	0	5	5.3	pTAD-R	1800000000	0	0	0	0	0	0
10	10-6	100	0	5	5.3	pTAD-R	1800000000	0	0	0	0	0	0
11	10-6	100	0	5	5.3	pTAD-R	1800000000	0	0	0	0	0	0
12	10-6	100	0	5	5.3	pTAD-R	1800000000	0	0	0	0	0	0
13	10-6	100	0	5	5.3	pTAD-R	1800000000	0	0	0	0	0	0
14	10-6	100	0	5	5.3	pTAD-R	1800000000	0	0	0	0	0	0
15	10-6	100	0	5	5.3	pTAD-R	1800000000	0	0	0	0	0	0
16	10-6	100	0	5	5.3	pTAD-R	1800000000	0	0	0	0	0	0
17	10-6	100	0	5	5.3	pTAD-R	1800000000	0	0	0	0	0	0
18	10-6	100	0	5	5.3	pTAD-R	1800000000	0	0	0	0	0	0
19	10-6	100	0	5	5.3	pTAD-R	1800000000	0	0	0	0	0	0
20	10-6	100	0	5	5.3	pTAD-R	1800000000	0	0	0	0	0	0
21	10-6	100	0	5	5.3	pTAD-R	1800000000	0	0	0	0	0	0
22	10-6	100	0	5	5.3	pTAD-R	1800000000	0	0	0	0	0	0
23	10-6	100	0	5	5.3	pTAD-R	1800000000	0	0	0	0	0	0
24	10-6	100	0	5	5.3	pTAD-R	1800000000	0	0	0	0	0	0
25	10-6	100	0	5	5.3	pTAD-R	1800000000	0	0	0	0	0	0
26	10-6	100	0	5	5.3	pTAD-R	1800000000	0	0	0	0	0	0
27	10-6	100	0	5	5.3	pTAD-R	1800000000	0	0	0	0	0	0
28	10-6	100	0	5	5.3	pTAD-R	1800000000	0	0	0	0	0	0
29	10-6	100	0	5	5.3	pTAD-R	1800000000	0	0	0	0	0	0
30	10-6	100	0	5	5.3	pTAD-R	1800000000	0	0	0	0	0	0
0	10-6	100	0	5	5.4	pTAD-R	280000000	93.3333	93.3333	0	3.33333e-07	3.33333e-07	0
1	10-6	100	0	5	5.4	pTAD-R	840000000	900	900	0	1.07143e-06	1.07143e-06	0
2	10-6	100	0	5	5.4	pTAD-R	2580000000	1265	1260	5	4.9031e-07	4.88372e-07	1.93798e-09
3	10-6	100	0	5	5.4	pTAD-R	3600000000	735	630	105	2.04167e-07	1.75e-07	2.91667e-08
4	10-6	100	0	5	5.4	pTAD-R	4040000000	396	268	128	9.80198e-08	6.63366e-08	3.16832e-08
5	10-6	100	0	5	5.4	pTAD-R	1260000000	546.667	186.667	360	4.33862e-07	1.48148e-07	2.85714e-07
6	10-6	100	0	5	5.4	pTAD-R	1620000000	1105	435	670	6.82099e-07	2.68519e-07	4.1358e-07
7	10-6	100	0	5	5.4	pTAD-R	1960000000	660	176.667	483.333	3.36735e-07	9.01361e-08	2.46599e-07
8	10-6	100	0	5	5.4	pTAD-R	4060000000	746.667	100	646.667	1.83908e-07	2.46305e-08	1.59278e-07
9	10-6	100	0	5	5.4	pTAD-R	3620000000	566	46	520	1.56354e-07	1.27072e-08	1.43646e-07
10	10-6	100	0	5	5.4	pTAD-R	5440000000	532	20	512	9.77941e-08	3.67647e-09	9.41176e-08
11	10-6	100	0	5	5.4	pTAD-R	1920000000	450	0	450	2.34375e-07	0	2.34375e-07
12	10-6	100	0	5	5.4	pTAD-R	2680000000	312	0	312	1.16418e-07	0	1.16418e-07
13	10-6	100	0	5	5.4	pTAD-R	1580000000	440	0	440	2.78481e-07	0	2.78481e-07
14	10-6	100	0	5	5.4	pTAD-R	2300000000	658	0	658	2.86087e-07	0	2.86087e-07
15	10-6	100	0	5	5.4	pTAD-R	2980000000	156	0	156	5.2349e-08	0	5.2349e-08
16	10-6	100	0	5	5.4	pTAD-R	1820000000	604	0	604	3.31868e-07	0	3.31868e-07
17	10-6	100	0	5	5.4	pTAD-R	5180000000	674	0	674	1.30116e-07	0	1.30116e-07
18	10-6	100	0	5	5.4	pTAD-R	2120000000	620	0	620	2.92453e-07	0	2.92453e-07
19	10-6	100	0	5	5.4	pTAD-R	1660000000	764	0	764	4.60241e-07	0	4.60241e-07
20	10-6	100	0	5	5.4	pTAD-R	1980000000	380	0	380	1.91919e-07	0	1.91919e-07
21	10-6	100	0	5	5.4	pTAD-R	1520000000	0	0	0	0	0	0
22	10-6	100	0	5	5.4	pTAD-R	4440000000	0	0	0	0	0	0
23	10-6	100	0	5	5.4	pTAD-R	4440000000	0	0	0	0	0	0
24	10-6	100	0	5	5.4	pTAD-R	4440000000	0	0	0	0	0	0
25	10-6	100	0	5	5.4	pTAD-R	4440000000	0	0	0	0	0	0
26	10-6	100	0	5	5.4	pTAD-R	4440000000	0	0	0	0	0	0
27	10-6	100	0	5	5.4	pTAD-R	4440000000	0	0	0	0	0	0
28	10-6	100	0	5	5.4	pTAD-R	4440000000	0	0	0	0	0	0
29	10-6	100	0	5	5.4	pTAD-R	4440000000	0	0	0	0	0	0
30	10-6	100	0	5	5.4	pTAD-R	4440000000	0	0	0	0	0	0
0	10-6	100	0	5	5.5	pTAD-R	320000000	66.6667	66.6667	0	2.08333e-07	2.08333e-07	0
1	10-6	100	0	5	5.5	pTAD-R	880000000	953.333	953.333	0	1.08333e-06	1.08333e-06	0
2	10-6	100	0	5	5.5	pTAD-R	1700000000	315	300	15	1.85294e-07	1.76471e-07	8.82353e-09
3	10-6	100	0	5	5.5	pTAD-R	3400000000	175	175	0	5.14706e-08	5.14706e-08	0
4	10-6	100	0	5	5.5	pTAD-R	3360000000	256	256	0	7.61905e-08	7.61905e-08	0
5	10-6	100	0	5	5.5	pTAD-R	1480000000	183.333	183.333	0	1.23874e-07	1.23874e-07	0
6	10-6	100	0	5	5.5	pTAD-R	1800000000	620	620	0	3.44444e-07	3.44444e-07	0
7	10-6	100	0	5	5.5	pTAD-R	3880000000	60	60	0	1.54639e-08	1.54639e-08	0
8	10-6	100	0	5	5.5	pTAD-R	2780000000	0	0	0	0	0	0
9	10-6	100	0	5	5.5	pTAD-R	2780000000	0	0	0	0	0	0
10	10-6	100	0	5	5.5	pTAD-R	2780000000	0	0	0	0	0	0
11	10-6	100	0	5	5.5	pTAD-R	2780000000	0	0	0	0	0	0
12	10-6	100	0	5	5.5	pTAD-R	2780000000	0	0	0	0	0	0
13	10-6	100	0	5	5.5	pTAD-R	2780000000	0	0	0	0	0	0
14	10-6	100	0	5	5.5	pTAD-R	2780000000	0	0	0	0	0	0
15	10-6	100	0	5	5.5	pTAD-R	2780000000	0	0	0	0	0	0
16	10-6	100	0	5	5.5	pTAD-R	2780000000	0	0	0	0	0	0
17	10-6	100	0	5	5.5	pTAD-R	2780000000	0	0	0	0	0	0
18	10-6	100	0	5	5.5	pTAD-R	2780000000	0	0	0	0	0	0
19	10-6	100	0	5	5.5	pTAD-R	2780000000	0	0	0	0	0	0
20	10-6	100	0	5	5.5	pTAD-R	2780000000	0	0	0	0	0	0
21	10-6	100	0	5	5.5	pTAD-R	2780000000	0	0	0	0	0	0
22	10-6	100	0	5	5.5	pTAD-R	2780000000	0	0	0	0	0	0
23	10-6	100	0	5	5.5	pTAD-R	2780000000	0	0	0	0	0	0
24	10-6	100	0	5	5.5	pTAD-R	2780000000	0	0	0	0	0	0
25	10-6	100	0	5	5.5	pTAD-R	2780000000	0	0	0	0	0	0
26	10-6	100	0	5	5.5	pTAD-R	2780000000	0	0	0	0	0	0
27	10-6	100	0	5	5.5	pTAD-R	2780000000	0	0	0	0	0	0
28	10-6	100	0	5	5.5	pTAD-R	2780000000	0	0	0	0	0	0
29	10-6	100	0	5	5.5	pTAD-R	2780000000	0	0	0	0	0	0
30	10-6	100	0	5	5.5	pTAD-R	2780000000	0	0	0	0	0	0
0	10-6	100	0	5	5.6	pTAD-R	380000000	80	80	0	2.10526e-07	2.10526e-07	0
1	10-6	100	0	5	5.6	pTAD-R	740000000	1106.67	1106.67	0	1.4955e-06	1.4955e-06	0
2	10-6	100	0	5	5.6	pTAD-R	1340000000	730	680	50	5.44776e-07	5.07463e-07	3.73134e-08
3	10-6	100	0	5	5.6	pTAD-R	2960000000	300	200	100	1.01351e-07	6.75676e-08	3.37838e-08
4	10-6	100	0	5	5.6	pTAD-R	3400000000	124	124	0	3.64706e-08	3.64706e-08	0
5	10-6	100	0	5	5.6	pTAD-R	1440000000	153.333	153.333	0	1.06481e-07	1.06481e-07	0
6	10-6	100	0	5	5.6	pTAD-R	1480000000	150	145	5	1.01351e-07	9.7973e-08	3.37838e-09
7	10-6	100	0	5	5.6	pTAD-R	2480000000	0	0	0	0	0	0
8	10-6	100	0	5	5.6	pTAD-R	2480000000	0	0	0	0	0	0
9	10-6	100	0	5	5.6	pTAD-R	2480000000	0	0	0	0	0	0
10	10-6	100	0	5	5.6	pTAD-R	2480000000	0	0	0	0	0	0
11	10-6	100	0	5	5.6	pTAD-R	2480000000	0	0	0	0	0	0
12	10-6	100	0	5	5.6	pTAD-R	2480000000	0	0	0	0	0	0
13	10-6	100	0	5	5.6	pTAD-R	2480000000	0	0	0	0	0	0
14	10-6	100	0	5	5.6	pTAD-R	2480000000	0	0	0	0	0	0
15	10-6	100	0	5	5.6	pTAD-R	2480000000	0	0	0	0	0	0
16	10-6	100	0	5	5.6	pTAD-R	2480000000	0	0	0	0	0	0
17	10-6	100	0	5	5.6	pTAD-R	2480000000	0	0	0	0	0	0
18	10-6	100	0	5	5.6	pTAD-R	2480000000	0	0	0	0	0	0
19	10-6	100	0	5	5.6	pTAD-R	2480000000	0	0	0	0	0	0
20	10-6	100	0	5	5.6	pTAD-R	2480000000	0	0	0	0	0	0
21	10-6	100	0	5	5.6	pTAD-R	2480000000	0	0	0	0	0	0
22	10-6	100	0	5	5.6	pTAD-R	2480000000	0	0	0	0	0	0
23	10-6	100	0	5	5.6	pTAD-R	2480000000	0	0	0	0	0	0
24	10-6	100	0	5	5.6	pTAD-R	2480000000	0	0	0	0	0	0
25	10-6	100	0	5	5.6	pTAD-R	2480000000	0	0	0	0	0	0
26	10-6	100	0	5	5.6	pTAD-R	2480000000	0	0	0	0	0	0
27	10-6	100	0	5	5.6	pTAD-R	2480000000	0	0	0	0	0	0
28	10-6	100	0	5	5.6	pTAD-R	2480000000	0	0	0	0	0	0
29	10-6	100	0	5	5.6	pTAD-R	2480000000	0	0	0	0	0	0
30	10-6	100	0	5	5.6	pTAD-R	2480000000	0	0	0	0	0	0
0	10-6	100	0.1	6	6.1	pTAD-R	280000000	93.3333	93.3333	0	3.33333e-07	3.33333e-07	0
1	10-6	100	0.1	6	6.1	pTAD-R	840000000	900	900	0	1.07143e-06	1.07143e-06	0
2	10-6	100	0.1	6	6.1	pTAD-R	1560000000	500	500	0	3.20513e-07	3.20513e-07	0
3	10-6	100	0.1	6	6.1	pTAD-R	2180000000	320	320	0	1.46789e-07	1.46789e-07	0
4	10-6	100	0.1	6	6.1	pTAD-R	3060000000	1412	1408	4	4.61438e-07	4.60131e-07	1.30719e-09
5	10-6	100	0.1	6	6.1	pTAD-R	1680000000	2315	2315	0	1.37798e-06	1.37798e-06	0
6	10-6	100	0.1	6	6.1	pTAD-R	1820000000	5185	5185	0	2.8489e-06	2.8489e-06	0
7	10-6	100	0.1	6	6.1	pTAD-R	3720000000	8410	8370	40	2.26075e-06	2.25e-06	1.07527e-08
8	10-6	100	0.1	6	6.1	pTAD-R	3460000000	12900	12500	400	3.72832e-06	3.61272e-06	1.15607e-07
9	10-6	100	0.1	6	6.1	pTAD-R	2580000000	15600	14800	800	6.04651e-06	5.73643e-06	3.10078e-07
10	10-6	100	0.1	6	6.1	pTAD-R	3240000000	17600	15900	1700	5.4321e-06	4.90741e-06	5.24691e-07
11	10-6	100	0.1	6	6.1	pTAD-R	2560000000	22500	20500	2000	8.78906e-06	8.00781e-06	7.8125e-07
12	10-6	100	0.1	6	6.1	pTAD-R	1940000000	40300	36100	4200	2.07732e-05	1.86082e-05	2.16495e-06
13	10-6	100	0.1	6	6.1	pTAD-R	1840000000	45100	41500	3600	2.45109e-05	2.25543e-05	1.95652e-06
14	10-6	100	0.1	6	6.1	pTAD-R	1460000000	62600	55800	6800	4.28767e-05	3.82192e-05	4.65753e-06
15	10-6	100	0.1	6	6.1	pTAD-R	4080000000	83900	73700	10200	2.05637e-05	1.80637e-05	2.5e-06
16	10-6	100	0.1	6	6.1	pTAD-R	1960000000	100800	85600	15200	5.14286e-05	4.36735e-05	7.7551e-06
17	10-6	100	0.1	6	6.1	pTAD-R	4600000000	147000	114500	32500	3.19565e-05	2.48913e-05	7.06522e-06
18	10-6	100	0.1	6	6.1	pTAD-R	3640000000	182000	133500	48500	5e-05	3.66758e-05	1.33242e-05
19	10-6	100	0.1	6	6.1	pTAD-R	1280000000	198500	120000	78500	0.000155078	9.375e-05	6.13281e-05
20	10-6	100	0.1	6	6.1	pTAD-R	1600000000	161500	94500	67000	0.000100937	5.90625e-05	4.1875e-05
21	10-6	100	0.1	6	6.1	pTAD-R	1920000000	143000	72500	70500	7.44792e-05	3.77604e-05	3.67188e-05
22	10-6	100	0.1	6	6.1	pTAD-R	3120000000	113000	49000	64000	3.62179e-05	1.57051e-05	2.05128e-05
23	10-6	100	0.1	6	6.1	pTAD-R	2480000000	60000	26000	34000	2.41935e-05	1.04839e-05	1.37097e-05
24	10-6	100	0.1	6	6.1	pTAD-R	5420000000	70000	24500	45500	1.29151e-05	4.5203e-06	8.39483e-06
25	10-6	100	0.1	6	6.1	pTAD-R	2880000000	17500	6000	11500	6.07639e-06	2.08333e-06	3.99306e-06
26	10-6	100	0.1	6	6.1	pTAD-R	2280000000	11500	3000	8500	5.04386e-06	1.31579e-06	3.72807e-06
27	10-6	100	0.1	6	6.1	pTAD-R	2000000000	5666.67	2333.33	3333.33	2.83333e-06	1.16667e-06	1.66667e-06
28	10-6	100	0.1	6	6.1	pTAD-R	2020000000	3100	600	2500	1.53465e-06	2.9703e-07	1.23762e-06
29	10-6	100	0.1	6	6.1	pTAD-R	2000000000	2200	300	1900	1.1e-06	1.5e-07	9.5e-07
30	10-6	100	0.1	6	6.1	pTAD-R	2020000000	1266.67	300	966.667	6.27063e-07	1.48515e-07	4.78548e-07
0	10-6	100	0.1	6	6.2	pTAD-R	320000000	66.6667	66.6667	0	2.08333e-07	2.08333e-07	0
1	10-6	100	0.1	6	6.2	pTAD-R	880000000	953.333	953.333	0	1.08333e-06	1.08333e-06	0
2	10-6	100	0.1	6	6.2	pTAD-R	2060000000	505	455	50	2.45146e-07	2.20874e-07	2.42718e-08
3	10-6	100	0.1	6	6.2	pTAD-R	3080000000	165	165	0	5.35714e-08	5.35714e-08	0
4	10-6	100	0.1	6	6.2	pTAD-R	4260000000	1052	1024	28	2.46948e-07	2.40376e-07	6.57277e-09
5	10-6	100	0.1	6	6.2	pTAD-R	1380000000	730	525	205	5.28986e-07	3.80435e-07	1.48551e-07
6	10-6	100	0.1	6	6.2	pTAD-R	1660000000	630	310	320	3.79518e-07	1.86747e-07	1.92771e-07
7	10-6	100	0.1	6	6.2	pTAD-R	2600000000	1760	810	950	6.76923e-07	3.11538e-07	3.65385e-07
8	10-6	100	0.1	6	6.2	pTAD-R	4260000000	4300	1800	2500	1.00939e-06	4.22535e-07	5.86854e-07
9	10-6	100	0.1	6	6.2	pTAD-R	3280000000	5900	1600	4300	1.79878e-06	4.87805e-07	1.31098e-06
10	10-6	100	0.1	6	6.2	pTAD-R	2480000000	7500	1300	6200	3.02419e-06	5.24194e-07	2.5e-06
11	10-6	100	0.1	6	6.2	pTAD-R	3040000000	14200	2300	11900	4.67105e-06	7.56579e-07	3.91447e-06
12	10-6	100	0.1	6	6.2	pTAD-R	2180000000	21500	1300	20200	9.86239e-06	5.9633e-07	9.26606e-06
13	10-6	100	0.1	6	6.2	pTAD-R	1360000000	30800	1100	29700	2.26471e-05	8.08824e-07	2.18382e-05
14	10-6	100	0.1	6	6.2	pTAD-R	1460000000	54200	1500	52700	3.71233e-05	1.0274e-06	3.60959e-05
15	10-6	100	0.1	6	6.2	pTAD-R	2280000000	74800	2500	72300	3.2807e-05	1.09649e-06	3.17105e-05
16	10-6	100	0.1	6	6.2	pTAD-R	1960000000	113800	4000	109800	5.80612e-05	2.04082e-06	5.60204e-05
17	10-6	100	0.1	6	6.2	pTAD-R	3100000000	235000	6000	229000	7.58065e-05	1.93548e-06	7.3871e-05
18	10-6	100	0.1	6	6.2	pTAD-R	2860000000	348500	6000	342500	0.000121853	2.0979e-06	0.000119755
19	10-6	100	0.1	6	6.2	pTAD-R	1340000000	409000	9000	400000	0.000305224	6.71642e-06	0.000298507
20	10-6	100	0.1	6	6.2	pTAD-R	1920000000	673000	3000	670000	0.000350521	1.5625e-06	0.000348958
21	10-6	100	0.1	6	6.2	pTAD-R	1860000000	881500	9000	872500	0.000473925	4.83871e-06	0.000469086
22	10-6	100	0.1	6	6.2	pTAD-R	3100000000	1084000	10000	1074000	0.000349677	3.22581e-06	0.000346452
23	10-6	100	0.1	6	6.2	pTAD-R	2540000000	693333	10000	683333	0.000272966	3.93701e-06	0.000269029
24	10-6	100	0.1	6	6.2	pTAD-R	4120000000	2.94667e+06	13333.3	2.93333e+06	0.00071521	3.23625e-06	0.000711974
25	10-6	100	0.1	6	6.2	pTAD-R	3780000000	2710000	10000	2700000	0.000716931	2.6455e-06	0.000714286
26	10-6	100	0.1	6	6.2	pTAD-R	1940000000	3000000	30000	2970000	0.00154639	1.54639e-05	0.00153093
27	10-6	100	0.1	6	6.2	pTAD-R	1900000000	2180000	20000	2160000	0.00114737	1.05263e-05	0.00113684
28	10-6	100	0.1	6	6.2	pTAD-R	1760000000	2330000	0	2330000	0.00132386	0	0.00132386
29	10-6	100	0.1	6	6.2	pTAD-R	1780000000	3210000	0	3210000	0.00180337	0	0.00180337
30	10-6	100	0.1	6	6.2	pTAD-R	1680000000	2840000	10000	2830000	0.00169048	5.95238e-06	0.00168452
0	10-6	100	0.1	6	6.3	pTAD-R	380000000	80	80	0	2.10526e-07	2.10526e-07	0
1	10-6	100	0.1	6	6.3	pTAD-R	740000000	1106.67	1106.67	0	1.4955e-06	1.4955e-06	0
2	10-6	100	0.1	6	6.3	pTAD-R	1520000000	665	660	5	4.375e-07	4.34211e-07	3.28947e-09
3	10-6	100	0.1	6	6.3	pTAD-R	2720000000	1030	1030	0	3.78676e-07	3.78676e-07	0
4	10-6	100	0.1	6	6.3	pTAD-R	2280000000	1388	1388	0	6.08772e-07	6.08772e-07	0
5	10-6	100	0.1	6	6.3	pTAD-R	1640000000	1680	1665	15	1.02439e-06	1.01524e-06	9.14634e-09
6	10-6	100	0.1	6	6.3	pTAD-R	2160000000	2110	2105	5	9.76852e-07	9.74537e-07	2.31481e-09
7	10-6	100	0.1	6	6.3	pTAD-R	6080000000	5180	5180	0	8.51974e-07	8.51974e-07	0
8	10-6	100	0.1	6	6.3	pTAD-R	2920000000	7400	7400	0	2.53425e-06	2.53425e-06	0
9	10-6	100	0.1	6	6.3	pTAD-R	2100000000	11200	10900	300	5.33333e-06	5.19048e-06	1.42857e-07
10	10-6	100	0.1	6	6.3	pTAD-R	3040000000	10800	10500	300	3.55263e-06	3.45395e-06	9.86842e-08
11	10-6	100	0.1	6	6.3	pTAD-R	3220000000	18100	17900	200	5.62112e-06	5.55901e-06	6.21118e-08
12	10-6	100	0.1	6	6.3	pTAD-R	2420000000	27600	26800	800	1.1405e-05	1.10744e-05	3.30579e-07
13	10-6	100	0.1	6	6.3	pTAD-R	1740000000	30600	30300	300	1.75862e-05	1.74138e-05	1.72414e-07
14	10-6	100	0.1	6	6.3	pTAD-R	1820000000	37600	36500	1100	2.06593e-05	2.00549e-05	6.04396e-07
15	10-6	100	0.1	6	6.3	pTAD-R	3040000000	47500	46800	700	1.5625e-05	1.53947e-05	2.30263e-07
16	10-6	100	0.1	6	6.3	pTAD-R	1500000000	66100	65100	1000	4.40667e-05	4.34e-05	6.66667e-07
17	10-6	100	0.1	6	6.3	pTAD-R	3880000000	118000	114500	3500	3.04124e-05	2.95103e-05	9.02062e-07
18	10-6	100	0.1	6	6.3	pTAD-R	3340000000	139000	133500	5500	4.16168e-05	3.99701e-05	1.64671e-06
19	10-6	100	0.1	6	6.3	pTAD-R	1560000000	133000	126500	6500	8.52564e-05	8.10897e-05	4.16667e-06
20	10-6	100	0.1	6	6.3	pTAD-R	1520000000	159000	149000	10000	0.000104605	9.80263e-05	6.57895e-06
21	10-6	100	0.1	6	6.3	pTAD-R	1900000000	181500	163500	18000	9.55263e-05	8.60526e-05	9.47368e-06
22	10-6	100	0.1	6	6.3	pTAD-R	3160000000	206500	180500	26000	6.53481e-05	5.71203e-05	8.22785e-06
23	10-6	100	0.1	6	6.3	pTAD-R	4380000000	228000	184000	44000	5.20548e-05	4.20091e-05	1.00457e-05
24	10-6	100	0.1	6	6.3	pTAD-R	5000000000	234000	182500	51500	4.68e-05	3.65e-05	1.03e-05
25	10-6	100	0.1	6	6.3	pTAD-R	3100000000	258000	196000	62000	8.32258e-05	6.32258e-05	2e-05
26	10-6	100	0.1	6	6.3	pTAD-R	2380000000	235000	153000	82000	9.87395e-05	6.42857e-05	3.44538e-05
27	10-6	100	0.1	6	6.3	pTAD-R	1960000000	213000	138000	75000	0.000108673	7.04082e-05	3.82653e-05
28	10-6	100	0.1	6	6.3	pTAD-R	2100000000	192000	105000	87000	9.14286e-05	5e-05	4.14286e-05
29	10-6	100	0.1	6	6.3	pTAD-R	2220000000	196000	108000	88000	8.82883e-05	4.86486e-05	3.96396e-05
30	10-6	100	0.1	6	6.3	pTAD-R	1800000000	180000	99000	81000	0.0001	5.5e-05	4.5e-05
0	10-6	100	0.1	6	6.4	pTAD-R	280000000	93.3333	93.3333	0	3.33333e-07	3.33333e-07	0
1	10-6	100	0.1	6	6.4	pTAD-R	840000000	900	900	0	1.07143e-06	1.07143e-06	0
2	10-6	100	0.1	6	6.4	pTAD-R	1500000000	820	820	0	5.46667e-07	5.46667e-07	0
3	10-6	100	0.1	6	6.4	pTAD-R	2520000000	760	760	0	3.01587e-07	3.01587e-07	0
4	10-6	100	0.1	6	6.4	pTAD-R	2220000000	1268	1268	0	5.71171e-07	5.71171e-07	0
5	10-6	100	0.1	6	6.4	pTAD-R	2040000000	2420	2390	30	1.18627e-06	1.17157e-06	1.47059e-08
6	10-6	100	0.1	6	6.4	pTAD-R	1800000000	4200	4190	10	2.33333e-06	2.32778e-06	5.55556e-09
7	10-6	100	0.1	6	6.4	pTAD-R	2600000000	5750	5740	10	2.21154e-06	2.20769e-06	3.84615e-09
8	10-6	100	0.1	6	6.4	pTAD-R	2240000000	8700	8700	0	3.88393e-06	3.88393e-06	0
9	10-6	100	0.1	6	6.4	pTAD-R	2500000000	10300	10300	0	4.12e-06	4.12e-06	0
10	10-6	100	0.1	6	6.4	pTAD-R	4640000000	10900	10900	0	2.34914e-06	2.34914e-06	0
11	10-6	100	0.1	6	6.4	pTAD-R	3200000000	14200	13800	400	4.4375e-06	4.3125e-06	1.25e-07
12	10-6	100	0.1	6	6.4	pTAD-R	2080000000	17100	16000	1100	8.22115e-06	7.69231e-06	5.28846e-07
13	10-6	100	0.1	6	6.4	pTAD-R	1920000000	16000	14900	1100	8.33333e-06	7.76042e-06	5.72917e-07
14	10-6	100	0.1	6	6.4	pTAD-R	1720000000	23700	22600	1100	1.37791e-05	1.31395e-05	6.39535e-07
15	10-6	100	0.1	6	6.4	pTAD-R	3180000000	26600	24900	1700	8.36478e-06	7.83019e-06	5.34591e-07
16	10-6	100	0.1	6	6.4	pTAD-R	2060000000	36200	34100	2100	1.75728e-05	1.65534e-05	1.01942e-06
17	10-6	100	0.1	6	6.4	pTAD-R	4120000000	64000	60000	4000	1.5534e-05	1.45631e-05	9.70874e-07
18	10-6	100	0.1	6	6.4	pTAD-R	2460000000	67500	63000	4500	2.7439e-05	2.56098e-05	1.82927e-06
19	10-6	100	0.1	6	6.4	pTAD-R	1360000000	85000	76500	8500	6.25e-05	5.625e-05	6.25e-06
20	10-6	100	0.1	6	6.4	pTAD-R	2280000000	103500	89000	14500	4.53947e-05	3.90351e-05	6.35965e-06
21	10-6	100	0.1	6	6.4	pTAD-R	1580000000	125500	102500	23000	7.94304e-05	6.48734e-05	1.4557e-05
22	10-6	100	0.1	6	6.4	pTAD-R	3720000000	142000	112500	29500	3.8172e-05	3.02419e-05	7.93011e-06
23	10-6	100	0.1	6	6.4	pTAD-R	2860000000	192500	141000	51500	6.73077e-05	4.93007e-05	1.8007e-05
24	10-6	100	0.1	6	6.4	pTAD-R	5180000000	166000	119000	47000	3.20463e-05	2.2973e-05	9.07336e-06
25	10-6	100	0.1	6	6.4	pTAD-R	3400000000	186500	61500	125000	5.48529e-05	1.80882e-05	3.67647e-05
26	10-6	100	0.1	6	6.4	pTAD-R	2520000000	175000	117000	58000	6.94444e-05	4.64286e-05	2.30159e-05
27	10-6	100	0.1	6	6.4	pTAD-R	1980000000	176000	104000	72000	8.88889e-05	5.25253e-05	3.63636e-05
28	10-6	100	0.1	6	6.4	pTAD-R	1400000000	134000	71000	63000	9.57143e-05	5.07143e-05	4.5e-05
29	10-6	100	0.1	6	6.4	pTAD-R	1960000000	159000	69000	90000	8.11224e-05	3.52041e-05	4.59184e-05
30	10-6	100	0.1	6	6.4	pTAD-R	1800000000	181500	105000	76500	0.000100833	5.83333e-05	4.25e-05
0	10-6	100	0.1	6	6.5	pTAD-R	320000000	66.6667	66.6667	0	2.08333e-07	2.08333e-07	0
1	10-6	100	0.1	6	6.5	pTAD-R	880000000	953.333	953.333	0	1.08333e-06	1.08333e-06	0
2	10-6	100	0.1	6	6.5	pTAD-R	1560000000	580	550	30	3.71795e-07	3.52564e-07	1.92308e-08
3	10-6	100	0.1	6	6.5	pTAD-R	2340000000	340	105	235	1.45299e-07	4.48718e-08	1.00427e-07
4	10-6	100	0.1	6	6.5	pTAD-R	1900000000	0	0	0	0	0	0
5	10-6	100	0.1	6	6.5	pTAD-R	1880000000	0	0	0	0	0	0
6	10-6	100	0.1	6	6.5	pTAD-R	2100000000	0	0	0	0	0	0
7	10-6	100	0.1	6	6.5	pTAD-R	2620000000	0	0	0	0	0	0
8	10-6	100	0.1	6	6.5	pTAD-R	3180000000	0	0	0	0	0	0
9	10-6	100	0.1	6	6.5	pTAD-R	2540000000	0	0	0	0	0	0
10	10-6	100	0.1	6	6.5	pTAD-R	2740000000	0	0	0	0	0	0
11	10-6	100	0.1	6	6.5	pTAD-R	2900000000	0	0	0	0	0	0
12	10-6	100	0.1	6	6.5	pTAD-R	1760000000	0	0	0	0	0	0
13	10-6	100	0.1	6	6.5	pTAD-R	1840000000	0	0	0	0	0	0
14	10-6	100	0.1	6	6.5	pTAD-R	1820000000	0	0	0	0	0	0
15	10-6	100	0.1	6	6.5	pTAD-R	2440000000	0	0	0	0	0	0
16	10-6	100	0.1	6	6.5	pTAD-R	1500000000	0	0	0	0	0	0
17	10-6	100	0.1	6	6.5	pTAD-R	3380000000	0	0	0	0	0	0
18	10-6	100	0.1	6	6.5	pTAD-R	3320000000	0	0	0	0	0	0
19	10-6	100	0.1	6	6.5	pTAD-R	1500000000	0	0	0	0	0	0
20	10-6	100	0.1	6	6.5	pTAD-R	1600000000	0	0	0	0	0	0
21	10-6	100	0.1	6	6.5	pTAD-R	1420000000	0	0	0	0	0	0
22	10-6	100	0.1	6	6.5	pTAD-R	2440000000	0	0	0	0	0	0
23	10-6	100	0.1	6	6.5	pTAD-R	2440000000	0	0	0	0	0	0
24	10-6	100	0.1	6	6.5	pTAD-R	2440000000	0	0	0	0	0	0
25	10-6	100	0.1	6	6.5	pTAD-R	2440000000	0	0	0	0	0	0
26	10-6	100	0.1	6	6.5	pTAD-R	2440000000	0	0	0	0	0	0
27	10-6	100	0.1	6	6.5	pTAD-R	2440000000	0	0	0	0	0	0
28	10-6	100	0.1	6	6.5	pTAD-R	2440000000	0	0	0	0	0	0
29	10-6	100	0.1	6	6.5	pTAD-R	2440000000	0	0	0	0	0	0
30	10-6	100	0.1	6	6.5	pTAD-R	2440000000	0	0	0	0	0	0
0	10-6	100	0.1	6	6.6	pTAD-R	380000000	80	80	0	2.10526e-07	2.10526e-07	0
1	10-6	100	0.1	6	6.6	pTAD-R	740000000	1106.67	1106.67	0	1.4955e-06	1.4955e-06	0
2	10-6	100	0.1	6	6.6	pTAD-R	2360000000	705	705	0	2.98729e-07	2.98729e-07	0
3	10-6	100	0.1	6	6.6	pTAD-R	3180000000	825	825	0	2.59434e-07	2.59434e-07	0
4	10-6	100	0.1	6	6.6	pTAD-R	2500000000	1172	1180	-8	4.688e-07	4.72e-07	-3.2e-09
5	10-6	100	0.1	6	6.6	pTAD-R	1780000000	1665	1665	0	9.35393e-07	9.35393e-07	0
6	10-6	100	0.1	6	6.6	pTAD-R	2080000000	2930	2930	0	1.40865e-06	1.40865e-06	0
7	10-6	100	0.1	6	6.6	pTAD-R	2180000000	4160	4160	0	1.90826e-06	1.90826e-06	0
8	10-6	100	0.1	6	6.6	pTAD-R	2520000000	5600	5500	100	2.22222e-06	2.18254e-06	3.96825e-08
9	10-6	100	0.1	6	6.6	pTAD-R	2140000000	7500	7400	100	3.50467e-06	3.45794e-06	4.6729e-08
10	10-6	100	0.1	6	6.6	pTAD-R	3600000000	8200	8200	0	2.27778e-06	2.27778e-06	0
11	10-6	100	0.1	6	6.6	pTAD-R	2300000000	13600	12700	900	5.91304e-06	5.52174e-06	3.91304e-07
12	10-6	100	0.1	6	6.6	pTAD-R	2100000000	23700	21700	2000	1.12857e-05	1.03333e-05	9.52381e-07
13	10-6	100	0.1	6	6.6	pTAD-R	1700000000	24900	22600	2300	1.46471e-05	1.32941e-05	1.35294e-06
14	10-6	100	0.1	6	6.6	pTAD-R	1400000000	30200	26700	3500	2.15714e-05	1.90714e-05	2.5e-06
15	10-6	100	0.1	6	6.6	pTAD-R	1920000000	39700	36000	3700	2.06771e-05	1.875e-05	1.92708e-06
16	10-6	100	0.1	6	6.6	pTAD-R	1560000000	45500	38800	6700	2.91667e-05	2.48718e-05	4.29487e-06
17	10-6	100	0.1	6	6.6	pTAD-R	3740000000	68500	59000	9500	1.83155e-05	1.57754e-05	2.54011e-06
18	10-6	100	0.1	6	6.6	pTAD-R	2560000000	69500	51500	18000	2.71484e-05	2.01172e-05	7.03125e-06
19	10-6	100	0.1	6	6.6	pTAD-R	1640000000	64000	47000	17000	3.90244e-05	2.86585e-05	1.03659e-05
20	10-6	100	0.1	6	6.6	pTAD-R	1920000000	54000	34000	20000	2.8125e-05	1.77083e-05	1.04167e-05
21	10-6	100	0.1	6	6.6	pTAD-R	2000000000	41500	26500	15000	2.075e-05	1.325e-05	7.5e-06
22	10-6	100	0.1	6	6.6	pTAD-R	3880000000	23000	10000	13000	5.92784e-06	2.57732e-06	3.35052e-06
23	10-6	100	0.1	6	6.6	pTAD-R	4360000000	15400	7900	7500	3.53211e-06	1.81193e-06	1.72018e-06
24	10-6	100	0.1	6	6.6	pTAD-R	5180000000	8900	4200	4700	1.71815e-06	8.10811e-07	9.07336e-07
25	10-6	100	0.1	6	6.6	pTAD-R	2840000000	2500	700	1800	8.80282e-07	2.46479e-07	6.33803e-07
26	10-6	100	0.1	6	6.6	pTAD-R	2580000000	2333.33	400	1933.33	9.04393e-07	1.55039e-07	7.49354e-07
27	10-6	100	0.1	6	6.6	pTAD-R	1940000000	650	150	500	3.35052e-07	7.73196e-08	2.57732e-07
28	10-6	100	0.1	6	6.6	pTAD-R	2040000000	650	200	450	3.18627e-07	9.80392e-08	2.20588e-07
29	10-6	100	0.1	6	6.6	pTAD-R	1980000000	430	0	430	2.17172e-07	0	2.17172e-07
30	10-6	100	0.1	6	6.6	pTAD-R	1640000000	280	0	280	1.70732e-07	0	1.70732e-07
0	10-6	1000	0	7	7.1	pTAD-R	280000000	93.3333	93.3333	0	3.33333e-07	3.33333e-07	0
1	10-6	1000	0	7	7.1	pTAD-R	840000000	900	900	0	1.07143e-06	1.07143e-06	0
2	10-6	1000	0	7	7.1	pTAD-R	2520000000	850	850	0	3.37302e-07	3.37302e-07	0
3	10-6	1000	0	7	7.1	pTAD-R	2460000000	290	290	0	1.17886e-07	1.17886e-07	0
4	10-6	1000	0	7	7.1	pTAD-R	2320000000	0	0	0	0	0	0
5	10-6	1000	0	7	7.1	pTAD-R	2100000000	0	0	0	0	0	0
6	10-6	1000	0	7	7.1	pTAD-R	2100000000	0	0	0	0	0	0
7	10-6	1000	0	7	7.1	pTAD-R	2100000000	0	0	0	0	0	0
8	10-6	1000	0	7	7.1	pTAD-R	2100000000	0	0	0	0	0	0
9	10-6	1000	0	7	7.1	pTAD-R	2100000000	0	0	0	0	0	0
10	10-6	1000	0	7	7.1	pTAD-R	2100000000	0	0	0	0	0	0
11	10-6	1000	0	7	7.1	pTAD-R	2100000000	0	0	0	0	0	0
12	10-6	1000	0	7	7.1	pTAD-R	2100000000	0	0	0	0	0	0
13	10-6	1000	0	7	7.1	pTAD-R	2100000000	0	0	0	0	0	0
14	10-6	1000	0	7	7.1	pTAD-R	2100000000	0	0	0	0	0	0
15	10-6	1000	0	7	7.1	pTAD-R	2100000000	0	0	0	0	0	0
16	10-6	1000	0	7	7.1	pTAD-R	2100000000	0	0	0	0	0	0
17	10-6	1000	0	7	7.1	pTAD-R	2100000000	0	0	0	0	0	0
18	10-6	1000	0	7	7.1	pTAD-R	2100000000	0	0	0	0	0	0
19	10-6	1000	0	7	7.1	pTAD-R	2100000000	0	0	0	0	0	0
20	10-6	1000	0	7	7.1	pTAD-R	2100000000	0	0	0	0	0	0
21	10-6	1000	0	7	7.1	pTAD-R	2100000000	0	0	0	0	0	0
22	10-6	1000	0	7	7.1	pTAD-R	2100000000	0	0	0	0	0	0
23	10-6	1000	0	7	7.1	pTAD-R	2100000000	0	0	0	0	0	0
24	10-6	1000	0	7	7.1	pTAD-R	2100000000	0	0	0	0	0	0
25	10-6	1000	0	7	7.1	pTAD-R	2100000000	0	0	0	0	0	0
26	10-6	1000	0	7	7.1	pTAD-R	2100000000	0	0	0	0	0	0
27	10-6	1000	0	7	7.1	pTAD-R	2100000000	0	0	0	0	0	0
28	10-6	1000	0	7	7.1	pTAD-R	2100000000	0	0	0	0	0	0
29	10-6	1000	0	7	7.1	pTAD-R	2100000000	0	0	0	0	0	0
30	10-6	1000	0	7	7.1	pTAD-R	2100000000	0	0	0	0	0	0
0	10-6	1000	0	7	7.2	pTAD-R	320000000	66.6667	66.6667	0	2.08333e-07	2.08333e-07	0
1	10-6	1000	0	7	7.2	pTAD-R	880000000	953.333	953.333	0	1.08333e-06	1.08333e-06	0
2	10-6	1000	0	7	7.2	pTAD-R	2400000000	135	135	0	5.625e-08	5.625e-08	0
3	10-6	1000	0	7	7.2	pTAD-R	3540000000	0	0	0	0	0	0
4	10-6	1000	0	7	7.2	pTAD-R	3120000000	0	0	0	0	0	0
5	10-6	1000	0	7	7.2	pTAD-R	2120000000	0	0	0	0	0	0
6	10-6	1000	0	7	7.2	pTAD-R	2120000000	0	0	0	0	0	0
7	10-6	1000	0	7	7.2	pTAD-R	2120000000	0	0	0	0	0	0
8	10-6	1000	0	7	7.2	pTAD-R	2120000000	0	0	0	0	0	0
9	10-6	1000	0	7	7.2	pTAD-R	2120000000	0	0	0	0	0	0
10	10-6	1000	0	7	7.2	pTAD-R	2120000000	0	0	0	0	0	0
11	10-6	1000	0	7	7.2	pTAD-R	2120000000	0	0	0	0	0	0
12	10-6	1000	0	7	7.2	pTAD-R	2120000000	0	0	0	0	0	0
13	10-6	1000	0	7	7.2	pTAD-R	2120000000	0	0	0	0	0	0
14	10-6	1000	0	7	7.2	pTAD-R	2120000000	0	0	0	0	0	0
15	10-6	1000	0	7	7.2	pTAD-R	2120000000	0	0	0	0	0	0
16	10-6	1000	0	7	7.2	pTAD-R	2120000000	0	0	0	0	0	0
17	10-6	1000	0	7	7.2	pTAD-R	2120000000	0	0	0	0	0	0
18	10-6	1000	0	7	7.2	pTAD-R	2120000000	0	0	0	0	0	0
19	10-6	1000	0	7	7.2	pTAD-R	2120000000	0	0	0	0	0	0
20	10-6	1000	0	7	7.2	pTAD-R	2120000000	0	0	0	0	0	0
21	10-6	1000	0	7	7.2	pTAD-R	2120000000	0	0	0	0	0	0
22	10-6	1000	0	7	7.2	pTAD-R	2120000000	0	0	0	0	0	0
23	10-6	1000	0	7	7.2	pTAD-R	2120000000	0	0	0	0	0	0
24	10-6	1000	0	7	7.2	pTAD-R	2120000000	0	0	0	0	0	0
25	10-6	1000	0	7	7.2	pTAD-R	2120000000	0	0	0	0	0	0
26	10-6	1000	0	7	7.2	pTAD-R	2120000000	0	0	0	0	0	0
27	10-6	1000	0	7	7.2	pTAD-R	2120000000	0	0	0	0	0	0
28	10-6	1000	0	7	7.2	pTAD-R	2120000000	0	0	0	0	0	0
29	10-6	1000	0	7	7.2	pTAD-R	2120000000	0	0	0	0	0	0
30	10-6	1000	0	7	7.2	pTAD-R	2120000000	0	0	0	0	0	0
0	10-6	1000	0	7	7.3	pTAD-R	380000000	80	80	0	2.10526e-07	2.10526e-07	0
1	10-6	1000	0	7	7.3	pTAD-R	740000000	1106.67	1106.67	0	1.4955e-06	1.4955e-06	0
2	10-6	1000	0	7	7.3	pTAD-R	2300000000	260	260	0	1.13043e-07	1.13043e-07	0
3	10-6	1000	0	7	7.3	pTAD-R	1080000000	0	0	0	0	0	0
4	10-6	1000	0	7	7.3	pTAD-R	3120000000	803.333	803.333	0	2.57479e-07	2.57479e-07	0
5	10-6	1000	0	7	7.3	pTAD-R	1560000000	0	0	0	0	0	0
6	10-6	1000	0	7	7.3	pTAD-R	1560000000	0	0	0	0	0	0
7	10-6	1000	0	7	7.3	pTAD-R	1560000000	0	0	0	0	0	0
8	10-6	1000	0	7	7.3	pTAD-R	1560000000	0	0	0	0	0	0
9	10-6	1000	0	7	7.3	pTAD-R	1560000000	0	0	0	0	0	0
10	10-6	1000	0	7	7.3	pTAD-R	1560000000	0	0	0	0	0	0
11	10-6	1000	0	7	7.3	pTAD-R	1560000000	0	0	0	0	0	0
12	10-6	1000	0	7	7.3	pTAD-R	1560000000	0	0	0	0	0	0
13	10-6	1000	0	7	7.3	pTAD-R	1560000000	0	0	0	0	0	0
14	10-6	1000	0	7	7.3	pTAD-R	1560000000	0	0	0	0	0	0
15	10-6	1000	0	7	7.3	pTAD-R	1560000000	0	0	0	0	0	0
16	10-6	1000	0	7	7.3	pTAD-R	1560000000	0	0	0	0	0	0
17	10-6	1000	0	7	7.3	pTAD-R	1560000000	0	0	0	0	0	0
18	10-6	1000	0	7	7.3	pTAD-R	1560000000	0	0	0	0	0	0
19	10-6	1000	0	7	7.3	pTAD-R	1560000000	0	0	0	0	0	0
20	10-6	1000	0	7	7.3	pTAD-R	1560000000	0	0	0	0	0	0
21	10-6	1000	0	7	7.3	pTAD-R	1560000000	0	0	0	0	0	0
22	10-6	1000	0	7	7.3	pTAD-R	1560000000	0	0	0	0	0	0
23	10-6	1000	0	7	7.3	pTAD-R	1560000000	0	0	0	0	0	0
24	10-6	1000	0	7	7.3	pTAD-R	1560000000	0	0	0	0	0	0
25	10-6	1000	0	7	7.3	pTAD-R	1560000000	0	0	0	0	0	0
26	10-6	1000	0	7	7.3	pTAD-R	1560000000	0	0	0	0	0	0
27	10-6	1000	0	7	7.3	pTAD-R	1560000000	0	0	0	0	0	0
28	10-6	1000	0	7	7.3	pTAD-R	1560000000	0	0	0	0	0	0
29	10-6	1000	0	7	7.3	pTAD-R	1560000000	0	0	0	0	0	0
30	10-6	1000	0	7	7.3	pTAD-R	1560000000	0	0	0	0	0	0
0	10-6	1000	0	7	7.4	pTAD-R	280000000	93.3333	93.3333	0	3.33333e-07	3.33333e-07	0
1	10-6	1000	0	7	7.4	pTAD-R	840000000	900	900	0	1.07143e-06	1.07143e-06	0
2	10-6	1000	0	7	7.4	pTAD-R	3420000000	606.667	606.667	0	1.77388e-07	1.77388e-07	0
3	10-6	1000	0	7	7.4	pTAD-R	1440000000	480	480	0	3.33333e-07	3.33333e-07	0
4	10-6	1000	0	7	7.4	pTAD-R	3740000000	0	0	0	0	0	0
5	10-6	1000	0	7	7.4	pTAD-R	2140000000	950	950	0	4.43925e-07	4.43925e-07	0
6	10-6	1000	0	7	7.4	pTAD-R	1980000000	855	855	0	4.31818e-07	4.31818e-07	0
7	10-6	1000	0	7	7.4	pTAD-R	3560000000	1475	1465	10	4.14326e-07	4.11517e-07	2.80899e-09
8	10-6	1000	0	7	7.4	pTAD-R	2280000000	0	0	0	0	0	0
9	10-6	1000	0	7	7.4	pTAD-R	3360000000	0	0	0	0	0	0
10	10-6	1000	0	7	7.4	pTAD-R	3360000000	0	0	0	0	0	0
11	10-6	1000	0	7	7.4	pTAD-R	3360000000	0	0	0	0	0	0
12	10-6	1000	0	7	7.4	pTAD-R	3360000000	0	0	0	0	0	0
13	10-6	1000	0	7	7.4	pTAD-R	3360000000	0	0	0	0	0	0
14	10-6	1000	0	7	7.4	pTAD-R	3360000000	0	0	0	0	0	0
15	10-6	1000	0	7	7.4	pTAD-R	3360000000	0	0	0	0	0	0
16	10-6	1000	0	7	7.4	pTAD-R	3360000000	0	0	0	0	0	0
17	10-6	1000	0	7	7.4	pTAD-R	3360000000	0	0	0	0	0	0
18	10-6	1000	0	7	7.4	pTAD-R	3360000000	0	0	0	0	0	0
19	10-6	1000	0	7	7.4	pTAD-R	3360000000	0	0	0	0	0	0
20	10-6	1000	0	7	7.4	pTAD-R	3360000000	0	0	0	0	0	0
21	10-6	1000	0	7	7.4	pTAD-R	3360000000	0	0	0	0	0	0
22	10-6	1000	0	7	7.4	pTAD-R	3360000000	0	0	0	0	0	0
23	10-6	1000	0	7	7.4	pTAD-R	3360000000	0	0	0	0	0	0
24	10-6	1000	0	7	7.4	pTAD-R	3360000000	0	0	0	0	0	0
25	10-6	1000	0	7	7.4	pTAD-R	3360000000	0	0	0	0	0	0
26	10-6	1000	0	7	7.4	pTAD-R	3360000000	0	0	0	0	0	0
27	10-6	1000	0	7	7.4	pTAD-R	3360000000	0	0	0	0	0	0
28	10-6	1000	0	7	7.4	pTAD-R	3360000000	0	0	0	0	0	0
29	10-6	1000	0	7	7.4	pTAD-R	3360000000	0	0	0	0	0	0
30	10-6	1000	0	7	7.4	pTAD-R	3360000000	0	0	0	0	0	0
0	10-6	1000	0	7	7.5	pTAD-R	320000000	66.6667	66.6667	0	2.08333e-07	2.08333e-07	0
1	10-6	1000	0	7	7.5	pTAD-R	880000000	953.333	953.333	0	1.08333e-06	1.08333e-06	0
2	10-6	1000	0	7	7.5	pTAD-R	1840000000	53.3333	53.3333	0	2.89855e-08	2.89855e-08	0
3	10-6	1000	0	7	7.5	pTAD-R	2020000000	0	0	0	0	0	0
4	10-6	1000	0	7	7.5	pTAD-R	2300000000	0	0	0	0	0	0
5	10-6	1000	0	7	7.5	pTAD-R	1660000000	0	0	0	0	0	0
6	10-6	1000	0	7	7.5	pTAD-R	1660000000	0	0	0	0	0	0
7	10-6	1000	0	7	7.5	pTAD-R	1660000000	0	0	0	0	0	0
8	10-6	1000	0	7	7.5	pTAD-R	1660000000	0	0	0	0	0	0
9	10-6	1000	0	7	7.5	pTAD-R	1660000000	0	0	0	0	0	0
10	10-6	1000	0	7	7.5	pTAD-R	1660000000	0	0	0	0	0	0
11	10-6	1000	0	7	7.5	pTAD-R	1660000000	0	0	0	0	0	0
12	10-6	1000	0	7	7.5	pTAD-R	1660000000	0	0	0	0	0	0
13	10-6	1000	0	7	7.5	pTAD-R	1660000000	0	0	0	0	0	0
14	10-6	1000	0	7	7.5	pTAD-R	1660000000	0	0	0	0	0	0
15	10-6	1000	0	7	7.5	pTAD-R	1660000000	0	0	0	0	0	0
16	10-6	1000	0	7	7.5	pTAD-R	1660000000	0	0	0	0	0	0
17	10-6	1000	0	7	7.5	pTAD-R	1660000000	0	0	0	0	0	0
18	10-6	1000	0	7	7.5	pTAD-R	1660000000	0	0	0	0	0	0
19	10-6	1000	0	7	7.5	pTAD-R	1660000000	0	0	0	0	0	0
20	10-6	1000	0	7	7.5	pTAD-R	1660000000	0	0	0	0	0	0
21	10-6	1000	0	7	7.5	pTAD-R	1660000000	0	0	0	0	0	0
22	10-6	1000	0	7	7.5	pTAD-R	1660000000	0	0	0	0	0	0
23	10-6	1000	0	7	7.5	pTAD-R	1660000000	0	0	0	0	0	0
24	10-6	1000	0	7	7.5	pTAD-R	1660000000	0	0	0	0	0	0
25	10-6	1000	0	7	7.5	pTAD-R	1660000000	0	0	0	0	0	0
26	10-6	1000	0	7	7.5	pTAD-R	1660000000	0	0	0	0	0	0
27	10-6	1000	0	7	7.5	pTAD-R	1660000000	0	0	0	0	0	0
28	10-6	1000	0	7	7.5	pTAD-R	1660000000	0	0	0	0	0	0
29	10-6	1000	0	7	7.5	pTAD-R	1660000000	0	0	0	0	0	0
30	10-6	1000	0	7	7.5	pTAD-R	1660000000	0	0	0	0	0	0
0	10-6	1000	0	7	7.6	pTAD-R	380000000	80	80	0	2.10526e-07	2.10526e-07	0
1	10-6	1000	0	7	7.6	pTAD-R	740000000	1106.67	1106.67	0	1.4955e-06	1.4955e-06	0
2	10-6	1000	0	7	7.6	pTAD-R	1820000000	193.333	193.333	0	1.06227e-07	1.06227e-07	0
3	10-6	1000	0	7	7.6	pTAD-R	2120000000	0	0	0	0	0	0
4	10-6	1000	0	7	7.6	pTAD-R	2980000000	0	0	0	0	0	0
5	10-6	1000	0	7	7.6	pTAD-R	1780000000	0	0	0	0	0	0
6	10-6	1000	0	7	7.6	pTAD-R	1780000000	0	0	0	0	0	0
7	10-6	1000	0	7	7.6	pTAD-R	1780000000	0	0	0	0	0	0
8	10-6	1000	0	7	7.6	pTAD-R	1780000000	0	0	0	0	0	0
9	10-6	1000	0	7	7.6	pTAD-R	1780000000	0	0	0	0	0	0
10	10-6	1000	0	7	7.6	pTAD-R	1780000000	0	0	0	0	0	0
11	10-6	1000	0	7	7.6	pTAD-R	1780000000	0	0	0	0	0	0
12	10-6	1000	0	7	7.6	pTAD-R	1780000000	0	0	0	0	0	0
13	10-6	1000	0	7	7.6	pTAD-R	1780000000	0	0	0	0	0	0
14	10-6	1000	0	7	7.6	pTAD-R	1780000000	0	0	0	0	0	0
15	10-6	1000	0	7	7.6	pTAD-R	1780000000	0	0	0	0	0	0
16	10-6	1000	0	7	7.6	pTAD-R	1780000000	0	0	0	0	0	0
17	10-6	1000	0	7	7.6	pTAD-R	1780000000	0	0	0	0	0	0
18	10-6	1000	0	7	7.6	pTAD-R	1780000000	0	0	0	0	0	0
19	10-6	1000	0	7	7.6	pTAD-R	1780000000	0	0	0	0	0	0
20	10-6	1000	0	7	7.6	pTAD-R	1780000000	0	0	0	0	0	0
21	10-6	1000	0	7	7.6	pTAD-R	1780000000	0	0	0	0	0	0
22	10-6	1000	0	7	7.6	pTAD-R	1780000000	0	0	0	0	0	0
23	10-6	1000	0	7	7.6	pTAD-R	1780000000	0	0	0	0	0	0
24	10-6	1000	0	7	7.6	pTAD-R	1780000000	0	0	0	0	0	0
25	10-6	1000	0	7	7.6	pTAD-R	1780000000	0	0	0	0	0	0
26	10-6	1000	0	7	7.6	pTAD-R	1780000000	0	0	0	0	0	0
27	10-6	1000	0	7	7.6	pTAD-R	1780000000	0	0	0	0	0	0
28	10-6	1000	0	7	7.6	pTAD-R	1780000000	0	0	0	0	0	0
29	10-6	1000	0	7	7.6	pTAD-R	1780000000	0	0	0	0	0	0
30	10-6	1000	0	7	7.6	pTAD-R	1780000000	0	0	0	0	0	0
0	10-6	1000	0.1	8	8.1	pTAD-R	280000000	93.3333	93.3333	0	3.33333e-07	3.33333e-07	0
1	10-6	1000	0.1	8	8.1	pTAD-R	840000000	900	900	0	1.07143e-06	1.07143e-06	0
2	10-6	1000	0.1	8	8.1	pTAD-R	1880000000	275	275	0	1.46277e-07	1.46277e-07	0
3	10-6	1000	0.1	8	8.1	pTAD-R	1820000000	0	0	0	0	0	0
4	10-6	1000	0.1	8	8.1	pTAD-R	3240000000	0	0	0	0	0	0
5	10-6	1000	0.1	8	8.1	pTAD-R	1520000000	0	0	0	0	0	0
6	10-6	1000	0.1	8	8.1	pTAD-R	1520000000	0	0	0	0	0	0
7	10-6	1000	0.1	8	8.1	pTAD-R	1520000000	0	0	0	0	0	0
8	10-6	1000	0.1	8	8.1	pTAD-R	1520000000	0	0	0	0	0	0
9	10-6	1000	0.1	8	8.1	pTAD-R	1520000000	0	0	0	0	0	0
10	10-6	1000	0.1	8	8.1	pTAD-R	1520000000	0	0	0	0	0	0
11	10-6	1000	0.1	8	8.1	pTAD-R	1520000000	0	0	0	0	0	0
12	10-6	1000	0.1	8	8.1	pTAD-R	1520000000	0	0	0	0	0	0
13	10-6	1000	0.1	8	8.1	pTAD-R	1520000000	0	0	0	0	0	0
14	10-6	1000	0.1	8	8.1	pTAD-R	1520000000	0	0	0	0	0	0
15	10-6	1000	0.1	8	8.1	pTAD-R	1520000000	0	0	0	0	0	0
16	10-6	1000	0.1	8	8.1	pTAD-R	1520000000	0	0	0	0	0	0
17	10-6	1000	0.1	8	8.1	pTAD-R	1520000000	0	0	0	0	0	0
18	10-6	1000	0.1	8	8.1	pTAD-R	1520000000	0	0	0	0	0	0
19	10-6	1000	0.1	8	8.1	pTAD-R	1520000000	0	0	0	0	0	0
20	10-6	1000	0.1	8	8.1	pTAD-R	1520000000	0	0	0	0	0	0
21	10-6	1000	0.1	8	8.1	pTAD-R	1520000000	0	0	0	0	0	0
22	10-6	1000	0.1	8	8.1	pTAD-R	1520000000	0	0	0	0	0	0
23	10-6	1000	0.1	8	8.1	pTAD-R	1520000000	0	0	0	0	0	0
24	10-6	1000	0.1	8	8.1	pTAD-R	1520000000	0	0	0	0	0	0
25	10-6	1000	0.1	8	8.1	pTAD-R	1520000000	0	0	0	0	0	0
26	10-6	1000	0.1	8	8.1	pTAD-R	1520000000	0	0	0	0	0	0
27	10-6	1000	0.1	8	8.1	pTAD-R	1520000000	0	0	0	0	0	0
28	10-6	1000	0.1	8	8.1	pTAD-R	1520000000	0	0	0	0	0	0
29	10-6	1000	0.1	8	8.1	pTAD-R	1520000000	0	0	0	0	0	0
30	10-6	1000	0.1	8	8.1	pTAD-R	1520000000	0	0	0	0	0	0
0	10-6	1000	0.1	8	8.2	pTAD-R	320000000	66.6667	66.6667	0	2.08333e-07	2.08333e-07	0
1	10-6	1000	0.1	8	8.2	pTAD-R	880000000	953.333	953.333	0	1.08333e-06	1.08333e-06	0
2	10-6	1000	0.1	8	8.2	pTAD-R	1460000000	705	695	10	4.82877e-07	4.76027e-07	6.84932e-09
3	10-6	1000	0.1	8	8.2	pTAD-R	2140000000	975	975	0	4.55607e-07	4.55607e-07	0
4	10-6	1000	0.1	8	8.2	pTAD-R	3620000000	2096.67	2096.67	0	5.7919e-07	5.7919e-07	0
5	10-6	1000	0.1	8	8.2	pTAD-R	1800000000	5560	5550	10	3.08889e-06	3.08333e-06	5.55556e-09
6	10-6	1000	0.1	8	8.2	pTAD-R	1680000000	12840	12810	30	7.64286e-06	7.625e-06	1.78571e-08
7	10-6	1000	0.1	8	8.2	pTAD-R	3560000000	17020	17020	0	4.7809e-06	4.7809e-06	0
8	10-6	1000	0.1	8	8.2	pTAD-R	3700000000	26400	26200	200	7.13514e-06	7.08108e-06	5.40541e-08
9	10-6	1000	0.1	8	8.2	pTAD-R	3600000000	31000	30800	200	8.61111e-06	8.55556e-06	5.55556e-08
10	10-6	1000	0.1	8	8.2	pTAD-R	4040000000	40800	40600	200	1.0099e-05	1.00495e-05	4.9505e-08
11	10-6	1000	0.1	8	8.2	pTAD-R	3860000000	45200	41900	3300	1.17098e-05	1.08549e-05	8.54922e-07
12	10-6	1000	0.1	8	8.2	pTAD-R	2880000000	82000	75100	6900	2.84722e-05	2.60764e-05	2.39583e-06
13	10-6	1000	0.1	8	8.2	pTAD-R	1500000000	79000	71500	7500	5.26667e-05	4.76667e-05	5e-06
14	10-6	1000	0.1	8	8.2	pTAD-R	1860000000	125500	106500	19000	6.74731e-05	5.72581e-05	1.02151e-05
15	10-6	1000	0.1	8	8.2	pTAD-R	4820000000	218500	183000	35500	4.5332e-05	3.79668e-05	7.36515e-06
16	10-6	1000	0.1	8	8.2	pTAD-R	2220000000	0	0	0	0	0	0
17	10-6	1000	0.1	8	8.2	pTAD-R	7340000000	2000	0	2000	2.7248e-07	0	2.7248e-07
18	10-6	1000	0.1	8	8.2	pTAD-R	3420000000	0	0	0	0	0	0
19	10-6	1000	0.1	8	8.2	pTAD-R	1720000000	0	0	0	0	0	0
20	10-6	1000	0.1	8	8.2	pTAD-R	2140000000	0	0	0	0	0	0
21	10-6	1000	0.1	8	8.2	pTAD-R	2140000000	0	0	0	0	0	0
22	10-6	1000	0.1	8	8.2	pTAD-R	2140000000	0	0	0	0	0	0
23	10-6	1000	0.1	8	8.2	pTAD-R	2140000000	0	0	0	0	0	0
24	10-6	1000	0.1	8	8.2	pTAD-R	2140000000	0	0	0	0	0	0
25	10-6	1000	0.1	8	8.2	pTAD-R	2140000000	0	0	0	0	0	0
26	10-6	1000	0.1	8	8.2	pTAD-R	2140000000	0	0	0	0	0	0
27	10-6	1000	0.1	8	8.2	pTAD-R	2140000000	0	0	0	0	0	0
28	10-6	1000	0.1	8	8.2	pTAD-R	2140000000	0	0	0	0	0	0
29	10-6	1000	0.1	8	8.2	pTAD-R	2140000000	0	0	0	0	0	0
30	10-6	1000	0.1	8	8.2	pTAD-R	2140000000	0	0	0	0	0	0
0	10-6	1000	0.1	8	8.3	pTAD-R	380000000	80	80	0	2.10526e-07	2.10526e-07	0
1	10-6	1000	0.1	8	8.3	pTAD-R	740000000	1106.67	1106.67	0	1.4955e-06	1.4955e-06	0
2	10-6	1000	0.1	8	8.3	pTAD-R	2000000000	530	530	0	2.65e-07	2.65e-07	0
3	10-6	1000	0.1	8	8.3	pTAD-R	2120000000	0	0	0	0	0	0
4	10-6	1000	0.1	8	8.3	pTAD-R	4200000000	0	0	0	0	0	0
5	10-6	1000	0.1	8	8.3	pTAD-R	1600000000	0	0	0	0	0	0
6	10-6	1000	0.1	8	8.3	pTAD-R	1600000000	0	0	0	0	0	0
7	10-6	1000	0.1	8	8.3	pTAD-R	1600000000	0	0	0	0	0	0
8	10-6	1000	0.1	8	8.3	pTAD-R	1600000000	0	0	0	0	0	0
9	10-6	1000	0.1	8	8.3	pTAD-R	1600000000	0	0	0	0	0	0
10	10-6	1000	0.1	8	8.3	pTAD-R	1600000000	0	0	0	0	0	0
11	10-6	1000	0.1	8	8.3	pTAD-R	1600000000	0	0	0	0	0	0
12	10-6	1000	0.1	8	8.3	pTAD-R	1600000000	0	0	0	0	0	0
13	10-6	1000	0.1	8	8.3	pTAD-R	1600000000	0	0	0	0	0	0
14	10-6	1000	0.1	8	8.3	pTAD-R	1600000000	0	0	0	0	0	0
15	10-6	1000	0.1	8	8.3	pTAD-R	1600000000	0	0	0	0	0	0
16	10-6	1000	0.1	8	8.3	pTAD-R	1600000000	0	0	0	0	0	0
17	10-6	1000	0.1	8	8.3	pTAD-R	1600000000	0	0	0	0	0	0
18	10-6	1000	0.1	8	8.3	pTAD-R	1600000000	0	0	0	0	0	0
19	10-6	1000	0.1	8	8.3	pTAD-R	1600000000	0	0	0	0	0	0
20	10-6	1000	0.1	8	8.3	pTAD-R	1600000000	0	0	0	0	0	0
21	10-6	1000	0.1	8	8.3	pTAD-R	1600000000	0	0	0	0	0	0
22	10-6	1000	0.1	8	8.3	pTAD-R	1600000000	0	0	0	0	0	0
23	10-6	1000	0.1	8	8.3	pTAD-R	1600000000	0	0	0	0	0	0
24	10-6	1000	0.1	8	8.3	pTAD-R	1600000000	0	0	0	0	0	0
25	10-6	1000	0.1	8	8.3	pTAD-R	1600000000	0	0	0	0	0	0
26	10-6	1000	0.1	8	8.3	pTAD-R	1600000000	0	0	0	0	0	0
27	10-6	1000	0.1	8	8.3	pTAD-R	1600000000	0	0	0	0	0	0
28	10-6	1000	0.1	8	8.3	pTAD-R	1600000000	0	0	0	0	0	0
29	10-6	1000	0.1	8	8.3	pTAD-R	1600000000	0	0	0	0	0	0
30	10-6	1000	0.1	8	8.3	pTAD-R	1600000000	0	0	0	0	0	0
0	10-6	1000	0.1	8	8.4	pTAD-R	280000000	93.3333	93.3333	0	3.33333e-07	3.33333e-07	0
1	10-6	1000	0.1	8	8.4	pTAD-R	840000000	900	900	0	1.07143e-06	1.07143e-06	0
2	10-6	1000	0.1	8	8.4	pTAD-R	1620000000	20	20	0	1.23457e-08	1.23457e-08	0
3	10-6	1000	0.1	8	8.4	pTAD-R	1780000000	0	0	0	0	0	0
4	10-6	1000	0.1	8	8.4	pTAD-R	3080000000	0	0	0	0	0	0
5	10-6	1000	0.1	8	8.4	pTAD-R	1500000000	0	0	0	0	0	0
6	10-6	1000	0.1	8	8.4	pTAD-R	1500000000	0	0	0	0	0	0
7	10-6	1000	0.1	8	8.4	pTAD-R	1500000000	0	0	0	0	0	0
8	10-6	1000	0.1	8	8.4	pTAD-R	1500000000	0	0	0	0	0	0
9	10-6	1000	0.1	8	8.4	pTAD-R	1500000000	0	0	0	0	0	0
10	10-6	1000	0.1	8	8.4	pTAD-R	1500000000	0	0	0	0	0	0
11	10-6	1000	0.1	8	8.4	pTAD-R	1500000000	0	0	0	0	0	0
12	10-6	1000	0.1	8	8.4	pTAD-R	1500000000	0	0	0	0	0	0
13	10-6	1000	0.1	8	8.4	pTAD-R	1500000000	0	0	0	0	0	0
14	10-6	1000	0.1	8	8.4	pTAD-R	1500000000	0	0	0	0	0	0
15	10-6	1000	0.1	8	8.4	pTAD-R	1500000000	0	0	0	0	0	0
16	10-6	1000	0.1	8	8.4	pTAD-R	1500000000	0	0	0	0	0	0
17	10-6	1000	0.1	8	8.4	pTAD-R	1500000000	0	0	0	0	0	0
18	10-6	1000	0.1	8	8.4	pTAD-R	1500000000	0	0	0	0	0	0
19	10-6	1000	0.1	8	8.4	pTAD-R	1500000000	0	0	0	0	0	0
20	10-6	1000	0.1	8	8.4	pTAD-R	1500000000	0	0	0	0	0	0
21	10-6	1000	0.1	8	8.4	pTAD-R	1500000000	0	0	0	0	0	0
22	10-6	1000	0.1	8	8.4	pTAD-R	1500000000	0	0	0	0	0	0
23	10-6	1000	0.1	8	8.4	pTAD-R	1500000000	0	0	0	0	0	0
24	10-6	1000	0.1	8	8.4	pTAD-R	1500000000	0	0	0	0	0	0
25	10-6	1000	0.1	8	8.4	pTAD-R	1500000000	0	0	0	0	0	0
26	10-6	1000	0.1	8	8.4	pTAD-R	1500000000	0	0	0	0	0	0
27	10-6	1000	0.1	8	8.4	pTAD-R	1500000000	0	0	0	0	0	0
28	10-6	1000	0.1	8	8.4	pTAD-R	1500000000	0	0	0	0	0	0
29	10-6	1000	0.1	8	8.4	pTAD-R	1500000000	0	0	0	0	0	0
30	10-6	1000	0.1	8	8.4	pTAD-R	1500000000	0	0	0	0	0	0
0	10-6	1000	0.1	8	8.5	pTAD-R	320000000	66.6667	66.6667	0	2.08333e-07	2.08333e-07	0
1	10-6	1000	0.1	8	8.5	pTAD-R	880000000	953.333	953.333	0	1.08333e-06	1.08333e-06	0
2	10-6	1000	0.1	8	8.5	pTAD-R	2060000000	45	45	0	2.18447e-08	2.18447e-08	0
3	10-6	1000	0.1	8	8.5	pTAD-R	2480000000	0	0	0	0	0	0
4	10-6	1000	0.1	8	8.5	pTAD-R	4560000000	0	0	0	0	0	0
5	10-6	1000	0.1	8	8.5	pTAD-R	1800000000	0	0	0	0	0	0
6	10-6	1000	0.1	8	8.5	pTAD-R	1800000000	0	0	0	0	0	0
7	10-6	1000	0.1	8	8.5	pTAD-R	1800000000	0	0	0	0	0	0
8	10-6	1000	0.1	8	8.5	pTAD-R	1800000000	0	0	0	0	0	0
9	10-6	1000	0.1	8	8.5	pTAD-R	1800000000	0	0	0	0	0	0
10	10-6	1000	0.1	8	8.5	pTAD-R	1800000000	0	0	0	0	0	0
11	10-6	1000	0.1	8	8.5	pTAD-R	1800000000	0	0	0	0	0	0
12	10-6	1000	0.1	8	8.5	pTAD-R	1800000000	0	0	0	0	0	0
13	10-6	1000	0.1	8	8.5	pTAD-R	1800000000	0	0	0	0	0	0
14	10-6	1000	0.1	8	8.5	pTAD-R	1800000000	0	0	0	0	0	0
15	10-6	1000	0.1	8	8.5	pTAD-R	1800000000	0	0	0	0	0	0
16	10-6	1000	0.1	8	8.5	pTAD-R	1800000000	0	0	0	0	0	0
17	10-6	1000	0.1	8	8.5	pTAD-R	1800000000	0	0	0	0	0	0
18	10-6	1000	0.1	8	8.5	pTAD-R	1800000000	0	0	0	0	0	0
19	10-6	1000	0.1	8	8.5	pTAD-R	1800000000	0	0	0	0	0	0
20	10-6	1000	0.1	8	8.5	pTAD-R	1800000000	0	0	0	0	0	0
21	10-6	1000	0.1	8	8.5	pTAD-R	1800000000	0	0	0	0	0	0
22	10-6	1000	0.1	8	8.5	pTAD-R	1800000000	0	0	0	0	0	0
23	10-6	1000	0.1	8	8.5	pTAD-R	1800000000	0	0	0	0	0	0
24	10-6	1000	0.1	8	8.5	pTAD-R	1800000000	0	0	0	0	0	0
25	10-6	1000	0.1	8	8.5	pTAD-R	1800000000	0	0	0	0	0	0
26	10-6	1000	0.1	8	8.5	pTAD-R	1800000000	0	0	0	0	0	0
27	10-6	1000	0.1	8	8.5	pTAD-R	1800000000	0	0	0	0	0	0
28	10-6	1000	0.1	8	8.5	pTAD-R	1800000000	0	0	0	0	0	0
29	10-6	1000	0.1	8	8.5	pTAD-R	1800000000	0	0	0	0	0	0
30	10-6	1000	0.1	8	8.5	pTAD-R	1800000000	0	0	0	0	0	0
0	10-6	1000	0.1	8	8.6	pTAD-R	380000000	80	80	0	2.10526e-07	2.10526e-07	0
1	10-6	1000	0.1	8	8.6	pTAD-R	740000000	1106.67	1106.67	0	1.4955e-06	1.4955e-06	0
2	10-6	1000	0.1	8	8.6	pTAD-R	2260000000	350	350	0	1.54867e-07	1.54867e-07	0
3	10-6	1000	0.1	8	8.6	pTAD-R	2780000000	0	0	0	0	0	0
4	10-6	1000	0.1	8	8.6	pTAD-R	2720000000	0	0	0	0	0	0
5	10-6	1000	0.1	8	8.6	pTAD-R	1420000000	0	0	0	0	0	0
6	10-6	1000	0.1	8	8.6	pTAD-R	1420000000	0	0	0	0	0	0
7	10-6	1000	0.1	8	8.6	pTAD-R	1420000000	0	0	0	0	0	0
8	10-6	1000	0.1	8	8.6	pTAD-R	1420000000	0	0	0	0	0	0
9	10-6	1000	0.1	8	8.6	pTAD-R	1420000000	0	0	0	0	0	0
10	10-6	1000	0.1	8	8.6	pTAD-R	1420000000	0	0	0	0	0	0
11	10-6	1000	0.1	8	8.6	pTAD-R	1420000000	0	0	0	0	0	0
12	10-6	1000	0.1	8	8.6	pTAD-R	1420000000	0	0	0	0	0	0
13	10-6	1000	0.1	8	8.6	pTAD-R	1420000000	0	0	0	0	0	0
14	10-6	1000	0.1	8	8.6	pTAD-R	1420000000	0	0	0	0	0	0
15	10-6	1000	0.1	8	8.6	pTAD-R	1420000000	0	0	0	0	0	0
16	10-6	1000	0.1	8	8.6	pTAD-R	1420000000	0	0	0	0	0	0
17	10-6	1000	0.1	8	8.6	pTAD-R	1420000000	0	0	0	0	0	0
18	10-6	1000	0.1	8	8.6	pTAD-R	1420000000	0	0	0	0	0	0
19	10-6	1000	0.1	8	8.6	pTAD-R	1420000000	0	0	0	0	0	0
20	10-6	1000	0.1	8	8.6	pTAD-R	1420000000	0	0	0	0	0	0
21	10-6	1000	0.1	8	8.6	pTAD-R	1420000000	0	0	0	0	0	0
22	10-6	1000	0.1	8	8.6	pTAD-R	1420000000	0	0	0	0	0	0
23	10-6	1000	0.1	8	8.6	pTAD-R	1420000000	0	0	0	0	0	0
24	10-6	1000	0.1	8	8.6	pTAD-R	1420000000	0	0	0	0	0	0
25	10-6	1000	0.1	8	8.6	pTAD-R	1420000000	0	0	0	0	0	0
26	10-6	1000	0.1	8	8.6	pTAD-R	1420000000	0	0	0	0	0	0
27	10-6	1000	0.1	8	8.6	pTAD-R	1420000000	0	0	0	0	0	0
28	10-6	1000	0.1	8	8.6	pTAD-R	1420000000	0	0	0	0	0	0
29	10-6	1000	0.1	8	8.6	pTAD-R	1420000000	0	0	0	0	0	0
30	10-6	1000	0.1	8	8.6	pTAD-R	1420000000	0	0	0	0	0	0
0	10-7	100	0	9	9.1	pTAD-R	260000000	0	0	0	0	0	0
1	10-7	100	0	9	9.1	pTAD-R	640000000	106.667	106.667	0	1.66667e-07	1.66667e-07	0
2	10-7	100	0	9	9.1	pTAD-R	2240000000	0	0	0	0	0	0
3	10-7	100	0	9	9.1	pTAD-R	1480000000	0	0	0	0	0	0
4	10-7	100	0	9	9.1	pTAD-R	1680000000	0	0	0	0	0	0
5	10-7	100	0	9	9.1	pTAD-R	1680000000	0	0	0	0	0	0
6	10-7	100	0	9	9.1	pTAD-R	1680000000	0	0	0	0	0	0
7	10-7	100	0	9	9.1	pTAD-R	1680000000	0	0	0	0	0	0
8	10-7	100	0	9	9.1	pTAD-R	1680000000	0	0	0	0	0	0
9	10-7	100	0	9	9.1	pTAD-R	1680000000	0	0	0	0	0	0
10	10-7	100	0	9	9.1	pTAD-R	1680000000	0	0	0	0	0	0
11	10-7	100	0	9	9.1	pTAD-R	1680000000	0	0	0	0	0	0
12	10-7	100	0	9	9.1	pTAD-R	1680000000	0	0	0	0	0	0
13	10-7	100	0	9	9.1	pTAD-R	1680000000	0	0	0	0	0	0
14	10-7	100	0	9	9.1	pTAD-R	1680000000	0	0	0	0	0	0
15	10-7	100	0	9	9.1	pTAD-R	1680000000	0	0	0	0	0	0
16	10-7	100	0	9	9.1	pTAD-R	1680000000	0	0	0	0	0	0
17	10-7	100	0	9	9.1	pTAD-R	1680000000	0	0	0	0	0	0
18	10-7	100	0	9	9.1	pTAD-R	1680000000	0	0	0	0	0	0
19	10-7	100	0	9	9.1	pTAD-R	1680000000	0	0	0	0	0	0
20	10-7	100	0	9	9.1	pTAD-R	1680000000	0	0	0	0	0	0
21	10-7	100	0	9	9.1	pTAD-R	1680000000	0	0	0	0	0	0
22	10-7	100	0	9	9.1	pTAD-R	1680000000	0	0	0	0	0	0
23	10-7	100	0	9	9.1	pTAD-R	1680000000	0	0	0	0	0	0
24	10-7	100	0	9	9.1	pTAD-R	1680000000	0	0	0	0	0	0
25	10-7	100	0	9	9.1	pTAD-R	1680000000	0	0	0	0	0	0
26	10-7	100	0	9	9.1	pTAD-R	1680000000	0	0	0	0	0	0
27	10-7	100	0	9	9.1	pTAD-R	1680000000	0	0	0	0	0	0
28	10-7	100	0	9	9.1	pTAD-R	1680000000	0	0	0	0	0	0
29	10-7	100	0	9	9.1	pTAD-R	1680000000	0	0	0	0	0	0
30	10-7	100	0	9	9.1	pTAD-R	1680000000	0	0	0	0	0	0
0	10-7	100	0	9	9.2	pTAD-R	300000000	0	0	0	0	0	0
1	10-7	100	0	9	9.2	pTAD-R	800000000	83.3333	83.3333	0	1.04167e-07	1.04167e-07	0
2	10-7	100	0	9	9.2	pTAD-R	1960000000	14.2857	14.2857	0	7.28863e-09	7.28863e-09	0
3	10-7	100	0	9	9.2	pTAD-R	1280000000	0	0	0	0	0	0
4	10-7	100	0	9	9.2	pTAD-R	2080000000	0	0	0	0	0	0
5	10-7	100	0	9	9.2	pTAD-R	2080000000	0	0	0	0	0	0
6	10-7	100	0	9	9.2	pTAD-R	2080000000	0	0	0	0	0	0
7	10-7	100	0	9	9.2	pTAD-R	2080000000	0	0	0	0	0	0
8	10-7	100	0	9	9.2	pTAD-R	2080000000	0	0	0	0	0	0
9	10-7	100	0	9	9.2	pTAD-R	2080000000	0	0	0	0	0	0
10	10-7	100	0	9	9.2	pTAD-R	2080000000	0	0	0	0	0	0
11	10-7	100	0	9	9.2	pTAD-R	2080000000	0	0	0	0	0	0
12	10-7	100	0	9	9.2	pTAD-R	2080000000	0	0	0	0	0	0
13	10-7	100	0	9	9.2	pTAD-R	2080000000	0	0	0	0	0	0
14	10-7	100	0	9	9.2	pTAD-R	2080000000	0	0	0	0	0	0
15	10-7	100	0	9	9.2	pTAD-R	2080000000	0	0	0	0	0	0
16	10-7	100	0	9	9.2	pTAD-R	2080000000	0	0	0	0	0	0
17	10-7	100	0	9	9.2	pTAD-R	2080000000	0	0	0	0	0	0
18	10-7	100	0	9	9.2	pTAD-R	2080000000	0	0	0	0	0	0
19	10-7	100	0	9	9.2	pTAD-R	2080000000	0	0	0	0	0	0
20	10-7	100	0	9	9.2	pTAD-R	2080000000	0	0	0	0	0	0
21	10-7	100	0	9	9.2	pTAD-R	2080000000	0	0	0	0	0	0
22	10-7	100	0	9	9.2	pTAD-R	2080000000	0	0	0	0	0	0
23	10-7	100	0	9	9.2	pTAD-R	2080000000	0	0	0	0	0	0
24	10-7	100	0	9	9.2	pTAD-R	2080000000	0	0	0	0	0	0
25	10-7	100	0	9	9.2	pTAD-R	2080000000	0	0	0	0	0	0
26	10-7	100	0	9	9.2	pTAD-R	2080000000	0	0	0	0	0	0
27	10-7	100	0	9	9.2	pTAD-R	2080000000	0	0	0	0	0	0
28	10-7	100	0	9	9.2	pTAD-R	2080000000	0	0	0	0	0	0
29	10-7	100	0	9	9.2	pTAD-R	2080000000	0	0	0	0	0	0
30	10-7	100	0	9	9.2	pTAD-R	2080000000	0	0	0	0	0	0
0	10-7	100	0	9	9.3	pTAD-R	180000000	0	0	0	0	0	0
1	10-7	100	0	9	9.3	pTAD-R	880000000	90	90	0	1.02273e-07	1.02273e-07	0
2	10-7	100	0	9	9.3	pTAD-R	1260000000	94.2857	94.2857	0	7.48299e-08	7.48299e-08	0
3	10-7	100	0	9	9.3	pTAD-R	2120000000	285	285	0	1.34434e-07	1.34434e-07	0
4	10-7	100	0	9	9.3	pTAD-R	2280000000	122	120	2	5.35088e-08	5.26316e-08	8.77193e-10
5	10-7	100	0	9	9.3	pTAD-R	1680000000	86	86	0	5.11905e-08	5.11905e-08	0
6	10-7	100	0	9	9.3	pTAD-R	1300000000	0	0	0	0	0	0
7	10-7	100	0	9	9.3	pTAD-R	1300000000	0	0	0	0	0	0
8	10-7	100	0	9	9.3	pTAD-R	1300000000	0	0	0	0	0	0
9	10-7	100	0	9	9.3	pTAD-R	1300000000	0	0	0	0	0	0
10	10-7	100	0	9	9.3	pTAD-R	1300000000	0	0	0	0	0	0
11	10-7	100	0	9	9.3	pTAD-R	1300000000	0	0	0	0	0	0
12	10-7	100	0	9	9.3	pTAD-R	1300000000	0	0	0	0	0	0
13	10-7	100	0	9	9.3	pTAD-R	1300000000	0	0	0	0	0	0
14	10-7	100	0	9	9.3	pTAD-R	1300000000	0	0	0	0	0	0
15	10-7	100	0	9	9.3	pTAD-R	1300000000	0	0	0	0	0	0
16	10-7	100	0	9	9.3	pTAD-R	1300000000	0	0	0	0	0	0
17	10-7	100	0	9	9.3	pTAD-R	1300000000	0	0	0	0	0	0
18	10-7	100	0	9	9.3	pTAD-R	1300000000	0	0	0	0	0	0
19	10-7	100	0	9	9.3	pTAD-R	1300000000	0	0	0	0	0	0
20	10-7	100	0	9	9.3	pTAD-R	1300000000	0	0	0	0	0	0
21	10-7	100	0	9	9.3	pTAD-R	1300000000	0	0	0	0	0	0
22	10-7	100	0	9	9.3	pTAD-R	1300000000	0	0	0	0	0	0
23	10-7	100	0	9	9.3	pTAD-R	1300000000	0	0	0	0	0	0
24	10-7	100	0	9	9.3	pTAD-R	1300000000	0	0	0	0	0	0
25	10-7	100	0	9	9.3	pTAD-R	1300000000	0	0	0	0	0	0
26	10-7	100	0	9	9.3	pTAD-R	1300000000	0	0	0	0	0	0
27	10-7	100	0	9	9.3	pTAD-R	1300000000	0	0	0	0	0	0
28	10-7	100	0	9	9.3	pTAD-R	1300000000	0	0	0	0	0	0
29	10-7	100	0	9	9.3	pTAD-R	1300000000	0	0	0	0	0	0
30	10-7	100	0	9	9.3	pTAD-R	1300000000	0	0	0	0	0	0
0	10-7	100	0	9	9.4	pTAD-R	260000000	0	0	0	0	0	0
1	10-7	100	0	9	9.4	pTAD-R	640000000	106.667	106.667	0	1.66667e-07	1.66667e-07	0
2	10-7	100	0	9	9.4	pTAD-R	1540000000	234.286	234.286	0	1.52134e-07	1.52134e-07	0
3	10-7	100	0	9	9.4	pTAD-R	2120000000	650	650	0	3.06604e-07	3.06604e-07	0
4	10-7	100	0	9	9.4	pTAD-R	3080000000	182	180	2	5.90909e-08	5.84416e-08	6.49351e-10
5	10-7	100	0	9	9.4	pTAD-R	840000000	120	120	0	1.42857e-07	1.42857e-07	0
6	10-7	100	0	9	9.4	pTAD-R	1460000000	124	124	0	8.49315e-08	8.49315e-08	0
7	10-7	100	0	9	9.4	pTAD-R	3240000000	0	0	0	0	0	0
8	10-7	100	0	9	9.4	pTAD-R	3240000000	0	0	0	0	0	0
9	10-7	100	0	9	9.4	pTAD-R	3240000000	0	0	0	0	0	0
10	10-7	100	0	9	9.4	pTAD-R	3240000000	0	0	0	0	0	0
11	10-7	100	0	9	9.4	pTAD-R	3240000000	0	0	0	0	0	0
12	10-7	100	0	9	9.4	pTAD-R	3240000000	0	0	0	0	0	0
13	10-7	100	0	9	9.4	pTAD-R	3240000000	0	0	0	0	0	0
14	10-7	100	0	9	9.4	pTAD-R	3240000000	0	0	0	0	0	0
15	10-7	100	0	9	9.4	pTAD-R	3240000000	0	0	0	0	0	0
16	10-7	100	0	9	9.4	pTAD-R	3240000000	0	0	0	0	0	0
17	10-7	100	0	9	9.4	pTAD-R	3240000000	0	0	0	0	0	0
18	10-7	100	0	9	9.4	pTAD-R	3240000000	0	0	0	0	0	0
19	10-7	100	0	9	9.4	pTAD-R	3240000000	0	0	0	0	0	0
20	10-7	100	0	9	9.4	pTAD-R	3240000000	0	0	0	0	0	0
21	10-7	100	0	9	9.4	pTAD-R	3240000000	0	0	0	0	0	0
22	10-7	100	0	9	9.4	pTAD-R	3240000000	0	0	0	0	0	0
23	10-7	100	0	9	9.4	pTAD-R	3240000000	0	0	0	0	0	0
24	10-7	100	0	9	9.4	pTAD-R	3240000000	0	0	0	0	0	0
25	10-7	100	0	9	9.4	pTAD-R	3240000000	0	0	0	0	0	0
26	10-7	100	0	9	9.4	pTAD-R	3240000000	0	0	0	0	0	0
27	10-7	100	0	9	9.4	pTAD-R	3240000000	0	0	0	0	0	0
28	10-7	100	0	9	9.4	pTAD-R	3240000000	0	0	0	0	0	0
29	10-7	100	0	9	9.4	pTAD-R	3240000000	0	0	0	0	0	0
30	10-7	100	0	9	9.4	pTAD-R	3240000000	0	0	0	0	0	0
0	10-7	100	0	9	9.5	pTAD-R	300000000	0	0	0	0	0	0
1	10-7	100	0	9	9.5	pTAD-R	800000000	83.3333	83.3333	0	1.04167e-07	1.04167e-07	0
2	10-7	100	0	9	9.5	pTAD-R	1240000000	37.1429	37.1429	0	2.99539e-08	2.99539e-08	0
3	10-7	100	0	9	9.5	pTAD-R	2600000000	0	0	0	0	0	0
4	10-7	100	0	9	9.5	pTAD-R	2660000000	0	0	0	0	0	0
5	10-7	100	0	9	9.5	pTAD-R	2660000000	0	0	0	0	0	0
6	10-7	100	0	9	9.5	pTAD-R	2660000000	0	0	0	0	0	0
7	10-7	100	0	9	9.5	pTAD-R	2660000000	0	0	0	0	0	0
8	10-7	100	0	9	9.5	pTAD-R	2660000000	0	0	0	0	0	0
9	10-7	100	0	9	9.5	pTAD-R	2660000000	0	0	0	0	0	0
10	10-7	100	0	9	9.5	pTAD-R	2660000000	0	0	0	0	0	0
11	10-7	100	0	9	9.5	pTAD-R	2660000000	0	0	0	0	0	0
12	10-7	100	0	9	9.5	pTAD-R	2660000000	0	0	0	0	0	0
13	10-7	100	0	9	9.5	pTAD-R	2660000000	0	0	0	0	0	0
14	10-7	100	0	9	9.5	pTAD-R	2660000000	0	0	0	0	0	0
15	10-7	100	0	9	9.5	pTAD-R	2660000000	0	0	0	0	0	0
16	10-7	100	0	9	9.5	pTAD-R	2660000000	0	0	0	0	0	0
17	10-7	100	0	9	9.5	pTAD-R	2660000000	0	0	0	0	0	0
18	10-7	100	0	9	9.5	pTAD-R	2660000000	0	0	0	0	0	0
19	10-7	100	0	9	9.5	pTAD-R	2660000000	0	0	0	0	0	0
20	10-7	100	0	9	9.5	pTAD-R	2660000000	0	0	0	0	0	0
21	10-7	100	0	9	9.5	pTAD-R	2660000000	0	0	0	0	0	0
22	10-7	100	0	9	9.5	pTAD-R	2660000000	0	0	0	0	0	0
23	10-7	100	0	9	9.5	pTAD-R	2660000000	0	0	0	0	0	0
24	10-7	100	0	9	9.5	pTAD-R	2660000000	0	0	0	0	0	0
25	10-7	100	0	9	9.5	pTAD-R	2660000000	0	0	0	0	0	0
26	10-7	100	0	9	9.5	pTAD-R	2660000000	0	0	0	0	0	0
27	10-7	100	0	9	9.5	pTAD-R	2660000000	0	0	0	0	0	0
28	10-7	100	0	9	9.5	pTAD-R	2660000000	0	0	0	0	0	0
29	10-7	100	0	9	9.5	pTAD-R	2660000000	0	0	0	0	0	0
30	10-7	100	0	9	9.5	pTAD-R	2660000000	0	0	0	0	0	0
0	10-7	100	0	9	9.6	pTAD-R	180000000	0	0	0	0	0	0
1	10-7	100	0	9	9.6	pTAD-R	880000000	90	90	0	1.02273e-07	1.02273e-07	0
2	10-7	100	0	9	9.6	pTAD-R	1340000000	22.8571	22.8571	0	1.70576e-08	1.70576e-08	0
3	10-7	100	0	9	9.6	pTAD-R	2480000000	15	15	0	6.04839e-09	6.04839e-09	0
4	10-7	100	0	9	9.6	pTAD-R	2980000000	4	4	0	1.34228e-09	1.34228e-09	0
5	10-7	100	0	9	9.6	pTAD-R	2980000000	0	0	0	0	0	0
6	10-7	100	0	9	9.6	pTAD-R	2980000000	0	0	0	0	0	0
7	10-7	100	0	9	9.6	pTAD-R	2980000000	0	0	0	0	0	0
8	10-7	100	0	9	9.6	pTAD-R	2980000000	0	0	0	0	0	0
9	10-7	100	0	9	9.6	pTAD-R	2980000000	0	0	0	0	0	0
10	10-7	100	0	9	9.6	pTAD-R	2980000000	0	0	0	0	0	0
11	10-7	100	0	9	9.6	pTAD-R	2980000000	0	0	0	0	0	0
12	10-7	100	0	9	9.6	pTAD-R	2980000000	0	0	0	0	0	0
13	10-7	100	0	9	9.6	pTAD-R	2980000000	0	0	0	0	0	0
14	10-7	100	0	9	9.6	pTAD-R	2980000000	0	0	0	0	0	0
15	10-7	100	0	9	9.6	pTAD-R	2980000000	0	0	0	0	0	0
16	10-7	100	0	9	9.6	pTAD-R	2980000000	0	0	0	0	0	0
17	10-7	100	0	9	9.6	pTAD-R	2980000000	0	0	0	0	0	0
18	10-7	100	0	9	9.6	pTAD-R	2980000000	0	0	0	0	0	0
19	10-7	100	0	9	9.6	pTAD-R	2980000000	0	0	0	0	0	0
20	10-7	100	0	9	9.6	pTAD-R	2980000000	0	0	0	0	0	0
21	10-7	100	0	9	9.6	pTAD-R	2980000000	0	0	0	0	0	0
22	10-7	100	0	9	9.6	pTAD-R	2980000000	0	0	0	0	0	0
23	10-7	100	0	9	9.6	pTAD-R	2980000000	0	0	0	0	0	0
24	10-7	100	0	9	9.6	pTAD-R	2980000000	0	0	0	0	0	0
25	10-7	100	0	9	9.6	pTAD-R	2980000000	0	0	0	0	0	0
26	10-7	100	0	9	9.6	pTAD-R	2980000000	0	0	0	0	0	0
27	10-7	100	0	9	9.6	pTAD-R	2980000000	0	0	0	0	0	0
28	10-7	100	0	9	9.6	pTAD-R	2980000000	0	0	0	0	0	0
29	10-7	100	0	9	9.6	pTAD-R	2980000000	0	0	0	0	0	0
30	10-7	100	0	9	9.6	pTAD-R	2980000000	0	0	0	0	0	0
0	10-7	100	0.1	10	10.1	pTAD-R	260000000	0	0	0	0	0	0
1	10-7	100	0.1	10	10.1	pTAD-R	640000000	106.667	106.667	0	1.66667e-07	1.66667e-07	0
2	10-7	100	0.1	10	10.1	pTAD-R	2000000000	77.1429	77.1429	0	3.85714e-08	3.85714e-08	0
3	10-7	100	0.1	10	10.1	pTAD-R	2020000000	213.333	213.333	0	1.05611e-07	1.05611e-07	0
4	10-7	100	0.1	10	10.1	pTAD-R	2720000000	762	754	8	2.80147e-07	2.77206e-07	2.94118e-09
5	10-7	100	0.1	10	10.1	pTAD-R	1580000000	450	450	0	2.8481e-07	2.8481e-07	0
6	10-7	100	0.1	10	10.1	pTAD-R	1700000000	618	616	2	3.63529e-07	3.62353e-07	1.17647e-09
7	10-7	100	0.1	10	10.1	pTAD-R	3740000000	1486	1484	2	3.97326e-07	3.96791e-07	5.34759e-10
8	10-7	100	0.1	10	10.1	pTAD-R	3340000000	1042	1042	0	3.11976e-07	3.11976e-07	0
9	10-7	100	0.1	10	10.1	pTAD-R	3720000000	1066	1064	2	2.86559e-07	2.86022e-07	5.37634e-10
10	10-7	100	0.1	10	10.1	pTAD-R	2.70138e+09	1066	1064	2	3.94613e-07	3.93873e-07	7.40363e-10
11	10-7	100	0.1	10	10.1	pTAD-R	3460000000	1316	1314	2	3.80347e-07	3.79769e-07	5.78035e-10
12	10-7	100	0.1	10	10.1	pTAD-R	2540000000	3460	3460	0	1.3622e-06	1.3622e-06	0
13	10-7	100	0.1	10	10.1	pTAD-R	1820000000	3600	3505	95	1.97802e-06	1.92582e-06	5.21978e-08
14	10-7	100	0.1	10	10.1	pTAD-R	1980000000	4300	4290	10	2.17172e-06	2.16667e-06	5.05051e-09
15	10-7	100	0.1	10	10.1	pTAD-R	5800000000	6610	6600	10	1.13966e-06	1.13793e-06	1.72414e-09
16	10-7	100	0.1	10	10.1	pTAD-R	1620000000	8010	7990	20	4.94444e-06	4.9321e-06	1.23457e-08
17	10-7	100	0.1	10	10.1	pTAD-R	5400000000	14100	13950	150	2.61111e-06	2.58333e-06	2.77778e-08
18	10-7	100	0.1	10	10.1	pTAD-R	2760000000	14400	14300	100	5.21739e-06	5.18116e-06	3.62319e-08
19	10-7	100	0.1	10	10.1	pTAD-R	1500000000	22450	22200	250	1.49667e-05	1.48e-05	1.66667e-07
20	10-7	100	0.1	10	10.1	pTAD-R	2100000000	22266.7	22066.7	200	1.06032e-05	1.05079e-05	9.52381e-08
21	10-7	100	0.1	10	10.1	pTAD-R	2060000000	34933.3	33466.7	1466.67	1.69579e-05	1.6246e-05	7.11974e-07
22	10-7	100	0.1	10	10.1	pTAD-R	4580000000	30333.3	29466.7	866.667	6.623e-06	6.43377e-06	1.89229e-07
23	10-7	100	0.1	10	10.1	pTAD-R	2280000000	34200	32800	1400	1.5e-05	1.4386e-05	6.14035e-07
24	10-7	100	0.1	10	10.1	pTAD-R	3120000000	55400	51800	3600	1.77564e-05	1.66026e-05	1.15385e-06
25	10-7	100	0.1	10	10.1	pTAD-R	2580000000	51666.7	47000	4666.67	2.00258e-05	1.82171e-05	1.80879e-06
26	10-7	100	0.1	10	10.1	pTAD-R	1820000000	69333.3	57666.7	11666.7	3.80952e-05	3.1685e-05	6.41026e-06
27	10-7	100	0.1	10	10.1	pTAD-R	2000000000	59500	54000	5500	2.975e-05	2.7e-05	2.75e-06
28	10-7	100	0.1	10	10.1	pTAD-R	1420000000	49000	40000	9000	3.4507e-05	2.8169e-05	6.33803e-06
29	10-7	100	0.1	10	10.1	pTAD-R	2000000000	47666.7	41333.3	6333.33	2.38333e-05	2.06667e-05	3.16667e-06
30	10-7	100	0.1	10	10.1	pTAD-R	1740000000	46666.7	38666.7	8000	2.68199e-05	2.22222e-05	4.5977e-06
0	10-7	100	0.1	10	10.2	pTAD-R	300000000	0	0	0	0	0	0
1	10-7	100	0.1	10	10.2	pTAD-R	800000000	83.3333	83.3333	0	1.04167e-07	1.04167e-07	0
2	10-7	100	0.1	10	10.2	pTAD-R	1260000000	14.2857	0	14.2857	1.13379e-08	0	1.13379e-08
3	10-7	100	0.1	10	10.2	pTAD-R	2000000000	0	0	0	0	0	0
4	10-7	100	0.1	10	10.2	pTAD-R	2760000000	0	0	0	0	0	0
5	10-7	100	0.1	10	10.2	pTAD-R	2760000000	0	0	0	0	0	0
6	10-7	100	0.1	10	10.2	pTAD-R	2760000000	0	0	0	0	0	0
7	10-7	100	0.1	10	10.2	pTAD-R	2760000000	0	0	0	0	0	0
8	10-7	100	0.1	10	10.2	pTAD-R	2760000000	0	0	0	0	0	0
9	10-7	100	0.1	10	10.2	pTAD-R	2760000000	0	0	0	0	0	0
10	10-7	100	0.1	10	10.2	pTAD-R	2760000000	0	0	0	0	0	0
11	10-7	100	0.1	10	10.2	pTAD-R	2760000000	0	0	0	0	0	0
12	10-7	100	0.1	10	10.2	pTAD-R	2760000000	0	0	0	0	0	0
13	10-7	100	0.1	10	10.2	pTAD-R	2760000000	0	0	0	0	0	0
14	10-7	100	0.1	10	10.2	pTAD-R	2760000000	0	0	0	0	0	0
15	10-7	100	0.1	10	10.2	pTAD-R	2760000000	0	0	0	0	0	0
16	10-7	100	0.1	10	10.2	pTAD-R	2760000000	0	0	0	0	0	0
17	10-7	100	0.1	10	10.2	pTAD-R	2760000000	0	0	0	0	0	0
18	10-7	100	0.1	10	10.2	pTAD-R	2760000000	0	0	0	0	0	0
19	10-7	100	0.1	10	10.2	pTAD-R	2760000000	0	0	0	0	0	0
20	10-7	100	0.1	10	10.2	pTAD-R	2760000000	0	0	0	0	0	0
21	10-7	100	0.1	10	10.2	pTAD-R	2760000000	0	0	0	0	0	0
22	10-7	100	0.1	10	10.2	pTAD-R	2760000000	0	0	0	0	0	0
23	10-7	100	0.1	10	10.2	pTAD-R	2760000000	0	0	0	0	0	0
24	10-7	100	0.1	10	10.2	pTAD-R	2760000000	0	0	0	0	0	0
25	10-7	100	0.1	10	10.2	pTAD-R	2760000000	0	0	0	0	0	0
26	10-7	100	0.1	10	10.2	pTAD-R	2760000000	0	0	0	0	0	0
27	10-7	100	0.1	10	10.2	pTAD-R	2760000000	0	0	0	0	0	0
28	10-7	100	0.1	10	10.2	pTAD-R	2760000000	0	0	0	0	0	0
29	10-7	100	0.1	10	10.2	pTAD-R	2760000000	0	0	0	0	0	0
30	10-7	100	0.1	10	10.2	pTAD-R	2760000000	0	0	0	0	0	0
0	10-7	100	0.1	10	10.3	pTAD-R	180000000	0	0	0	0	0	0
1	10-7	100	0.1	10	10.3	pTAD-R	880000000	90	90	0	1.02273e-07	1.02273e-07	0
2	10-7	100	0.1	10	10.3	pTAD-R	1660000000	48.5714	40	8.57143	2.92599e-08	2.40964e-08	5.16351e-09
3	10-7	100	0.1	10	10.3	pTAD-R	2200000000	13.3333	13.3333	0	6.06061e-09	6.06061e-09	0
4	10-7	100	0.1	10	10.3	pTAD-R	2300000000	0	0	0	0	0	0
5	10-7	100	0.1	10	10.3	pTAD-R	2300000000	0	0	0	0	0	0
6	10-7	100	0.1	10	10.3	pTAD-R	2300000000	0	0	0	0	0	0
7	10-7	100	0.1	10	10.3	pTAD-R	2300000000	0	0	0	0	0	0
8	10-7	100	0.1	10	10.3	pTAD-R	2300000000	0	0	0	0	0	0
9	10-7	100	0.1	10	10.3	pTAD-R	2300000000	0	0	0	0	0	0
10	10-7	100	0.1	10	10.3	pTAD-R	2300000000	0	0	0	0	0	0
11	10-7	100	0.1	10	10.3	pTAD-R	2300000000	0	0	0	0	0	0
12	10-7	100	0.1	10	10.3	pTAD-R	2300000000	0	0	0	0	0	0
13	10-7	100	0.1	10	10.3	pTAD-R	2300000000	0	0	0	0	0	0
14	10-7	100	0.1	10	10.3	pTAD-R	2300000000	0	0	0	0	0	0
15	10-7	100	0.1	10	10.3	pTAD-R	2300000000	0	0	0	0	0	0
16	10-7	100	0.1	10	10.3	pTAD-R	2300000000	0	0	0	0	0	0
17	10-7	100	0.1	10	10.3	pTAD-R	2300000000	0	0	0	0	0	0
18	10-7	100	0.1	10	10.3	pTAD-R	2300000000	0	0	0	0	0	0
19	10-7	100	0.1	10	10.3	pTAD-R	2300000000	0	0	0	0	0	0
20	10-7	100	0.1	10	10.3	pTAD-R	2300000000	0	0	0	0	0	0
21	10-7	100	0.1	10	10.3	pTAD-R	2300000000	0	0	0	0	0	0
22	10-7	100	0.1	10	10.3	pTAD-R	2300000000	0	0	0	0	0	0
23	10-7	100	0.1	10	10.3	pTAD-R	2300000000	0	0	0	0	0	0
24	10-7	100	0.1	10	10.3	pTAD-R	2300000000	0	0	0	0	0	0
25	10-7	100	0.1	10	10.3	pTAD-R	2300000000	0	0	0	0	0	0
26	10-7	100	0.1	10	10.3	pTAD-R	2300000000	0	0	0	0	0	0
27	10-7	100	0.1	10	10.3	pTAD-R	2300000000	0	0	0	0	0	0
28	10-7	100	0.1	10	10.3	pTAD-R	2300000000	0	0	0	0	0	0
29	10-7	100	0.1	10	10.3	pTAD-R	2300000000	0	0	0	0	0	0
30	10-7	100	0.1	10	10.3	pTAD-R	2300000000	0	0	0	0	0	0
0	10-7	100	0.1	10	10.4	pTAD-R	260000000	0	0	0	0	0	0
1	10-7	100	0.1	10	10.4	pTAD-R	640000000	106.667	106.667	0	1.66667e-07	1.66667e-07	0
2	10-7	100	0.1	10	10.4	pTAD-R	1940000000	91.4286	91.4286	0	4.71281e-08	4.71281e-08	0
3	10-7	100	0.1	10	10.4	pTAD-R	240000000	131.111	131.111	0	5.46296e-07	5.46296e-07	0
4	10-7	100	0.1	10	10.4	pTAD-R	3220000000	216	216	0	6.70807e-08	6.70807e-08	0
5	10-7	100	0.1	10	10.4	pTAD-R	1340000000	4	4	0	2.98507e-09	2.98507e-09	0
6	10-7	100	0.1	10	10.4	pTAD-R	1400000000	0	0	0	0	0	0
7	10-7	100	0.1	10	10.4	pTAD-R	1400000000	0	0	0	0	0	0
8	10-7	100	0.1	10	10.4	pTAD-R	1400000000	0	0	0	0	0	0
9	10-7	100	0.1	10	10.4	pTAD-R	1400000000	0	0	0	0	0	0
10	10-7	100	0.1	10	10.4	pTAD-R	1400000000	0	0	0	0	0	0
11	10-7	100	0.1	10	10.4	pTAD-R	1400000000	0	0	0	0	0	0
12	10-7	100	0.1	10	10.4	pTAD-R	1400000000	0	0	0	0	0	0
13	10-7	100	0.1	10	10.4	pTAD-R	1400000000	0	0	0	0	0	0
14	10-7	100	0.1	10	10.4	pTAD-R	1400000000	0	0	0	0	0	0
15	10-7	100	0.1	10	10.4	pTAD-R	1400000000	0	0	0	0	0	0
16	10-7	100	0.1	10	10.4	pTAD-R	1400000000	0	0	0	0	0	0
17	10-7	100	0.1	10	10.4	pTAD-R	1400000000	0	0	0	0	0	0
18	10-7	100	0.1	10	10.4	pTAD-R	1400000000	0	0	0	0	0	0
19	10-7	100	0.1	10	10.4	pTAD-R	1400000000	0	0	0	0	0	0
20	10-7	100	0.1	10	10.4	pTAD-R	1400000000	0	0	0	0	0	0
21	10-7	100	0.1	10	10.4	pTAD-R	1400000000	0	0	0	0	0	0
22	10-7	100	0.1	10	10.4	pTAD-R	1400000000	0	0	0	0	0	0
23	10-7	100	0.1	10	10.4	pTAD-R	1400000000	0	0	0	0	0	0
24	10-7	100	0.1	10	10.4	pTAD-R	1400000000	0	0	0	0	0	0
25	10-7	100	0.1	10	10.4	pTAD-R	1400000000	0	0	0	0	0	0
26	10-7	100	0.1	10	10.4	pTAD-R	1400000000	0	0	0	0	0	0
27	10-7	100	0.1	10	10.4	pTAD-R	1400000000	0	0	0	0	0	0
28	10-7	100	0.1	10	10.4	pTAD-R	1400000000	0	0	0	0	0	0
29	10-7	100	0.1	10	10.4	pTAD-R	1400000000	0	0	0	0	0	0
30	10-7	100	0.1	10	10.4	pTAD-R	1400000000	0	0	0	0	0	0
0	10-7	100	0.1	10	10.5	pTAD-R	300000000	0	0	0	0	0	0
1	10-7	100	0.1	10	10.5	pTAD-R	800000000	83.3333	83.3333	0	1.04167e-07	1.04167e-07	0
2	10-7	100	0.1	10	10.5	pTAD-R	1780000000	280	280	0	1.57303e-07	1.57303e-07	0
3	10-7	100	0.1	10	10.5	pTAD-R	2340000000	355.556	355.556	0	1.51947e-07	1.51947e-07	0
4	10-7	100	0.1	10	10.5	pTAD-R	3520000000	450	450	0	1.27841e-07	1.27841e-07	0
5	10-7	100	0.1	10	10.5	pTAD-R	1680000000	416	414	2	2.47619e-07	2.46429e-07	1.19048e-09
6	10-7	100	0.1	10	10.5	pTAD-R	1160000000	3544	3532	12	3.05517e-06	3.04483e-06	1.03448e-08
7	10-7	100	0.1	10	10.5	pTAD-R	3060000000	5660	5656	4	1.84967e-06	1.84837e-06	1.30719e-09
8	10-7	100	0.1	10	10.5	pTAD-R	3840000000	52480	52480	0	1.36667e-05	1.36667e-05	0
9	10-7	100	0.1	10	10.5	pTAD-R	2860000000	14250	14250	0	4.98252e-06	4.98252e-06	0
10	10-7	100	0.1	10	10.5	pTAD-R	1.60276e+09	14250	14250	0	8.89092e-06	8.89092e-06	0
11	10-7	100	0.1	10	10.5	pTAD-R	3060000000	23000	22850	150	7.51634e-06	7.46732e-06	4.90196e-08
12	10-7	100	0.1	10	10.5	pTAD-R	2680000000	37050	36300	750	1.38246e-05	1.35448e-05	2.79851e-07
13	10-7	100	0.1	10	10.5	pTAD-R	1160000000	32000	31700	300	2.75862e-05	2.73276e-05	2.58621e-07
14	10-7	100	0.1	10	10.5	pTAD-R	1580000000	52000	21300	30700	3.29114e-05	1.3481e-05	1.94304e-05
15	10-7	100	0.1	10	10.5	pTAD-R	3520000000	62500	61700	800	1.77557e-05	1.75284e-05	2.27273e-07
16	10-7	100	0.1	10	10.5	pTAD-R	1820000000	73400	72400	1000	4.03297e-05	3.97802e-05	5.49451e-07
17	10-7	100	0.1	10	10.5	pTAD-R	6660000000	197500	192500	5000	2.96547e-05	2.89039e-05	7.50751e-07
18	10-7	100	0.1	10	10.5	pTAD-R	3040000000	153000	147500	5500	5.03289e-05	4.85197e-05	1.80921e-06
19	10-7	100	0.1	10	10.5	pTAD-R	1540000000	182500	179500	3000	0.000118506	0.000116558	1.94805e-06
20	10-7	100	0.1	10	10.5	pTAD-R	2000000000	216000	203333	12666.7	0.000108	0.000101667	6.33333e-06
21	10-7	100	0.1	10	10.5	pTAD-R	2400000000	273333	244000	29333.3	0.000113889	0.000101667	1.22222e-05
22	10-7	100	0.1	10	10.5	pTAD-R	4600000000	335333	309333	26000	7.28986e-05	6.72464e-05	5.65217e-06
23	10-7	100	0.1	10	10.5	pTAD-R	4860000000	390000	349000	41000	8.02469e-05	7.18107e-05	8.43621e-06
24	10-7	100	0.1	10	10.5	pTAD-R	4380000000	389000	338000	51000	8.88128e-05	7.71689e-05	1.16438e-05
25	10-7	100	0.1	10	10.5	pTAD-R	2900000000	543333	426667	116667	0.000187356	0.000147126	4.02299e-05
26	10-7	100	0.1	10	10.5	pTAD-R	1880000000	466667	350000	116667	0.000248227	0.00018617	6.20567e-05
27	10-7	100	0.1	10	10.5	pTAD-R	1580000000	201000	139000	62000	0.000127215	8.79747e-05	3.92405e-05
28	10-7	100	0.1	10	10.5	pTAD-R	1840000000	396000	280000	116000	0.000215217	0.000152174	6.30435e-05
29	10-7	100	0.1	10	10.5	pTAD-R	1740000000	385000	230000	155000	0.000221264	0.000132184	8.90805e-05
30	10-7	100	0.1	10	10.5	pTAD-R	1800000000	447000	273000	174000	0.000248333	0.000151667	9.66667e-05
0	10-7	100	0.1	10	10.6	pTAD-R	180000000	0	0	0	0	0	0
1	10-7	100	0.1	10	10.6	pTAD-R	880000000	90	90	0	1.02273e-07	1.02273e-07	0
2	10-7	100	0.1	10	10.6	pTAD-R	2020000000	25.7143	25.7143	0	1.27298e-08	1.27298e-08	0
3	10-7	100	0.1	10	10.6	pTAD-R	2840000000	0	0	0	0	0	0
4	10-7	100	0.1	10	10.6	pTAD-R	2480000000	0	0	0	0	0	0
5	10-7	100	0.1	10	10.6	pTAD-R	2480000000	0	0	0	0	0	0
6	10-7	100	0.1	10	10.6	pTAD-R	2480000000	0	0	0	0	0	0
7	10-7	100	0.1	10	10.6	pTAD-R	2480000000	0	0	0	0	0	0
8	10-7	100	0.1	10	10.6	pTAD-R	2480000000	0	0	0	0	0	0
9	10-7	100	0.1	10	10.6	pTAD-R	2480000000	0	0	0	0	0	0
10	10-7	100	0.1	10	10.6	pTAD-R	2480000000	0	0	0	0	0	0
11	10-7	100	0.1	10	10.6	pTAD-R	2480000000	0	0	0	0	0	0
12	10-7	100	0.1	10	10.6	pTAD-R	2480000000	0	0	0	0	0	0
13	10-7	100	0.1	10	10.6	pTAD-R	2480000000	0	0	0	0	0	0
14	10-7	100	0.1	10	10.6	pTAD-R	2480000000	0	0	0	0	0	0
15	10-7	100	0.1	10	10.6	pTAD-R	2480000000	0	0	0	0	0	0
16	10-7	100	0.1	10	10.6	pTAD-R	2480000000	0	0	0	0	0	0
17	10-7	100	0.1	10	10.6	pTAD-R	2480000000	0	0	0	0	0	0
18	10-7	100	0.1	10	10.6	pTAD-R	2480000000	0	0	0	0	0	0
19	10-7	100	0.1	10	10.6	pTAD-R	2480000000	0	0	0	0	0	0
20	10-7	100	0.1	10	10.6	pTAD-R	2480000000	0	0	0	0	0	0
21	10-7	100	0.1	10	10.6	pTAD-R	2480000000	0	0	0	0	0	0
22	10-7	100	0.1	10	10.6	pTAD-R	2480000000	0	0	0	0	0	0
23	10-7	100	0.1	10	10.6	pTAD-R	2480000000	0	0	0	0	0	0
24	10-7	100	0.1	10	10.6	pTAD-R	2480000000	0	0	0	0	0	0
25	10-7	100	0.1	10	10.6	pTAD-R	2480000000	0	0	0	0	0	0
26	10-7	100	0.1	10	10.6	pTAD-R	2480000000	0	0	0	0	0	0
27	10-7	100	0.1	10	10.6	pTAD-R	2480000000	0	0	0	0	0	0
28	10-7	100	0.1	10	10.6	pTAD-R	2480000000	0	0	0	0	0	0
29	10-7	100	0.1	10	10.6	pTAD-R	2480000000	0	0	0	0	0	0
30	10-7	100	0.1	10	10.6	pTAD-R	2480000000	0	0	0	0	0	0
0	10-7	1000	0	11	11.1	pTAD-R	260000000	0	0	0	0	0	0
1	10-7	1000	0	11	11.1	pTAD-R	640000000	106.667	106.667	0	1.66667e-07	1.66667e-07	0
2	10-7	1000	0	11	11.1	pTAD-R	1660000000	2.85714	2.85714	0	1.72117e-09	1.72117e-09	0
3	10-7	1000	0	11	11.1	pTAD-R	2360000000	0	0	0	0	0	0
4	10-7	1000	0	11	11.1	pTAD-R	2360000000	0	0	0	0	0	0
5	10-7	1000	0	11	11.1	pTAD-R	2360000000	0	0	0	0	0	0
6	10-7	1000	0	11	11.1	pTAD-R	2360000000	0	0	0	0	0	0
7	10-7	1000	0	11	11.1	pTAD-R	2360000000	0	0	0	0	0	0
8	10-7	1000	0	11	11.1	pTAD-R	2360000000	0	0	0	0	0	0
9	10-7	1000	0	11	11.1	pTAD-R	2360000000	0	0	0	0	0	0
10	10-7	1000	0	11	11.1	pTAD-R	2360000000	0	0	0	0	0	0
11	10-7	1000	0	11	11.1	pTAD-R	2360000000	0	0	0	0	0	0
12	10-7	1000	0	11	11.1	pTAD-R	2360000000	0	0	0	0	0	0
13	10-7	1000	0	11	11.1	pTAD-R	2360000000	0	0	0	0	0	0
14	10-7	1000	0	11	11.1	pTAD-R	2360000000	0	0	0	0	0	0
15	10-7	1000	0	11	11.1	pTAD-R	2360000000	0	0	0	0	0	0
16	10-7	1000	0	11	11.1	pTAD-R	2360000000	0	0	0	0	0	0
17	10-7	1000	0	11	11.1	pTAD-R	2360000000	0	0	0	0	0	0
18	10-7	1000	0	11	11.1	pTAD-R	2360000000	0	0	0	0	0	0
19	10-7	1000	0	11	11.1	pTAD-R	2360000000	0	0	0	0	0	0
20	10-7	1000	0	11	11.1	pTAD-R	2360000000	0	0	0	0	0	0
21	10-7	1000	0	11	11.1	pTAD-R	2360000000	0	0	0	0	0	0
22	10-7	1000	0	11	11.1	pTAD-R	2360000000	0	0	0	0	0	0
23	10-7	1000	0	11	11.1	pTAD-R	2360000000	0	0	0	0	0	0
24	10-7	1000	0	11	11.1	pTAD-R	2360000000	0	0	0	0	0	0
25	10-7	1000	0	11	11.1	pTAD-R	2360000000	0	0	0	0	0	0
26	10-7	1000	0	11	11.1	pTAD-R	2360000000	0	0	0	0	0	0
27	10-7	1000	0	11	11.1	pTAD-R	2360000000	0	0	0	0	0	0
28	10-7	1000	0	11	11.1	pTAD-R	2360000000	0	0	0	0	0	0
29	10-7	1000	0	11	11.1	pTAD-R	2360000000	0	0	0	0	0	0
30	10-7	1000	0	11	11.1	pTAD-R	2360000000	0	0	0	0	0	0
0	10-7	1000	0	11	11.2	pTAD-R	300000000	0	0	0	0	0	0
1	10-7	1000	0	11	11.2	pTAD-R	800000000	83.3333	83.3333	0	1.04167e-07	1.04167e-07	0
2	10-7	1000	0	11	11.2	pTAD-R	2380000000	0	0	0	0	0	0
3	10-7	1000	0	11	11.2	pTAD-R	2020000000	0	0	0	0	0	0
4	10-7	1000	0	11	11.2	pTAD-R	2020000000	0	0	0	0	0	0
5	10-7	1000	0	11	11.2	pTAD-R	2020000000	0	0	0	0	0	0
6	10-7	1000	0	11	11.2	pTAD-R	2020000000	0	0	0	0	0	0
7	10-7	1000	0	11	11.2	pTAD-R	2020000000	0	0	0	0	0	0
8	10-7	1000	0	11	11.2	pTAD-R	2020000000	0	0	0	0	0	0
9	10-7	1000	0	11	11.2	pTAD-R	2020000000	0	0	0	0	0	0
10	10-7	1000	0	11	11.2	pTAD-R	2020000000	0	0	0	0	0	0
11	10-7	1000	0	11	11.2	pTAD-R	2020000000	0	0	0	0	0	0
12	10-7	1000	0	11	11.2	pTAD-R	2020000000	0	0	0	0	0	0
13	10-7	1000	0	11	11.2	pTAD-R	2020000000	0	0	0	0	0	0
14	10-7	1000	0	11	11.2	pTAD-R	2020000000	0	0	0	0	0	0
15	10-7	1000	0	11	11.2	pTAD-R	2020000000	0	0	0	0	0	0
16	10-7	1000	0	11	11.2	pTAD-R	2020000000	0	0	0	0	0	0
17	10-7	1000	0	11	11.2	pTAD-R	2020000000	0	0	0	0	0	0
18	10-7	1000	0	11	11.2	pTAD-R	2020000000	0	0	0	0	0	0
19	10-7	1000	0	11	11.2	pTAD-R	2020000000	0	0	0	0	0	0
20	10-7	1000	0	11	11.2	pTAD-R	2020000000	0	0	0	0	0	0
21	10-7	1000	0	11	11.2	pTAD-R	2020000000	0	0	0	0	0	0
22	10-7	1000	0	11	11.2	pTAD-R	2020000000	0	0	0	0	0	0
23	10-7	1000	0	11	11.2	pTAD-R	2020000000	0	0	0	0	0	0
24	10-7	1000	0	11	11.2	pTAD-R	2020000000	0	0	0	0	0	0
25	10-7	1000	0	11	11.2	pTAD-R	2020000000	0	0	0	0	0	0
26	10-7	1000	0	11	11.2	pTAD-R	2020000000	0	0	0	0	0	0
27	10-7	1000	0	11	11.2	pTAD-R	2020000000	0	0	0	0	0	0
28	10-7	1000	0	11	11.2	pTAD-R	2020000000	0	0	0	0	0	0
29	10-7	1000	0	11	11.2	pTAD-R	2020000000	0	0	0	0	0	0
30	10-7	1000	0	11	11.2	pTAD-R	2020000000	0	0	0	0	0	0
0	10-7	1000	0	11	11.3	pTAD-R	180000000	0	0	0	0	0	0
1	10-7	1000	0	11	11.3	pTAD-R	880000000	90	90	0	1.02273e-07	1.02273e-07	0
2	10-7	1000	0	11	11.3	pTAD-R	1180000000	0	0	0	0	0	0
3	10-7	1000	0	11	11.3	pTAD-R	2060000000	0	0	0	0	0	0
4	10-7	1000	0	11	11.3	pTAD-R	2060000000	0	0	0	0	0	0
5	10-7	1000	0	11	11.3	pTAD-R	2060000000	0	0	0	0	0	0
6	10-7	1000	0	11	11.3	pTAD-R	2060000000	0	0	0	0	0	0
7	10-7	1000	0	11	11.3	pTAD-R	2060000000	0	0	0	0	0	0
8	10-7	1000	0	11	11.3	pTAD-R	2060000000	0	0	0	0	0	0
9	10-7	1000	0	11	11.3	pTAD-R	2060000000	0	0	0	0	0	0
10	10-7	1000	0	11	11.3	pTAD-R	2060000000	0	0	0	0	0	0
11	10-7	1000	0	11	11.3	pTAD-R	2060000000	0	0	0	0	0	0
12	10-7	1000	0	11	11.3	pTAD-R	2060000000	0	0	0	0	0	0
13	10-7	1000	0	11	11.3	pTAD-R	2060000000	0	0	0	0	0	0
14	10-7	1000	0	11	11.3	pTAD-R	2060000000	0	0	0	0	0	0
15	10-7	1000	0	11	11.3	pTAD-R	2060000000	0	0	0	0	0	0
16	10-7	1000	0	11	11.3	pTAD-R	2060000000	0	0	0	0	0	0
17	10-7	1000	0	11	11.3	pTAD-R	2060000000	0	0	0	0	0	0
18	10-7	1000	0	11	11.3	pTAD-R	2060000000	0	0	0	0	0	0
19	10-7	1000	0	11	11.3	pTAD-R	2060000000	0	0	0	0	0	0
20	10-7	1000	0	11	11.3	pTAD-R	2060000000	0	0	0	0	0	0
21	10-7	1000	0	11	11.3	pTAD-R	2060000000	0	0	0	0	0	0
22	10-7	1000	0	11	11.3	pTAD-R	2060000000	0	0	0	0	0	0
23	10-7	1000	0	11	11.3	pTAD-R	2060000000	0	0	0	0	0	0
24	10-7	1000	0	11	11.3	pTAD-R	2060000000	0	0	0	0	0	0
25	10-7	1000	0	11	11.3	pTAD-R	2060000000	0	0	0	0	0	0
26	10-7	1000	0	11	11.3	pTAD-R	2060000000	0	0	0	0	0	0
27	10-7	1000	0	11	11.3	pTAD-R	2060000000	0	0	0	0	0	0
28	10-7	1000	0	11	11.3	pTAD-R	2060000000	0	0	0	0	0	0
29	10-7	1000	0	11	11.3	pTAD-R	2060000000	0	0	0	0	0	0
30	10-7	1000	0	11	11.3	pTAD-R	2060000000	0	0	0	0	0	0
0	10-7	1000	0	11	11.4	pTAD-R	260000000	0	0	0	0	0	0
1	10-7	1000	0	11	11.4	pTAD-R	640000000	106.667	106.667	0	1.66667e-07	1.66667e-07	0
2	10-7	1000	0	11	11.4	pTAD-R	1960000000	0	0	0	0	0	0
3	10-7	1000	0	11	11.4	pTAD-R	4020000000	0	0	0	0	0	0
4	10-7	1000	0	11	11.4	pTAD-R	4020000000	0	0	0	0	0	0
5	10-7	1000	0	11	11.4	pTAD-R	4020000000	0	0	0	0	0	0
6	10-7	1000	0	11	11.4	pTAD-R	4020000000	0	0	0	0	0	0
7	10-7	1000	0	11	11.4	pTAD-R	4020000000	0	0	0	0	0	0
8	10-7	1000	0	11	11.4	pTAD-R	4020000000	0	0	0	0	0	0
9	10-7	1000	0	11	11.4	pTAD-R	4020000000	0	0	0	0	0	0
10	10-7	1000	0	11	11.4	pTAD-R	4020000000	0	0	0	0	0	0
11	10-7	1000	0	11	11.4	pTAD-R	4020000000	0	0	0	0	0	0
12	10-7	1000	0	11	11.4	pTAD-R	4020000000	0	0	0	0	0	0
13	10-7	1000	0	11	11.4	pTAD-R	4020000000	0	0	0	0	0	0
14	10-7	1000	0	11	11.4	pTAD-R	4020000000	0	0	0	0	0	0
15	10-7	1000	0	11	11.4	pTAD-R	4020000000	0	0	0	0	0	0
16	10-7	1000	0	11	11.4	pTAD-R	4020000000	0	0	0	0	0	0
17	10-7	1000	0	11	11.4	pTAD-R	4020000000	0	0	0	0	0	0
18	10-7	1000	0	11	11.4	pTAD-R	4020000000	0	0	0	0	0	0
19	10-7	1000	0	11	11.4	pTAD-R	4020000000	0	0	0	0	0	0
20	10-7	1000	0	11	11.4	pTAD-R	4020000000	0	0	0	0	0	0
21	10-7	1000	0	11	11.4	pTAD-R	4020000000	0	0	0	0	0	0
22	10-7	1000	0	11	11.4	pTAD-R	4020000000	0	0	0	0	0	0
23	10-7	1000	0	11	11.4	pTAD-R	4020000000	0	0	0	0	0	0
24	10-7	1000	0	11	11.4	pTAD-R	4020000000	0	0	0	0	0	0
25	10-7	1000	0	11	11.4	pTAD-R	4020000000	0	0	0	0	0	0
26	10-7	1000	0	11	11.4	pTAD-R	4020000000	0	0	0	0	0	0
27	10-7	1000	0	11	11.4	pTAD-R	4020000000	0	0	0	0	0	0
28	10-7	1000	0	11	11.4	pTAD-R	4020000000	0	0	0	0	0	0
29	10-7	1000	0	11	11.4	pTAD-R	4020000000	0	0	0	0	0	0
30	10-7	1000	0	11	11.4	pTAD-R	4020000000	0	0	0	0	0	0
0	10-7	1000	0	11	11.5	pTAD-R	300000000	0	0	0	0	0	0
1	10-7	1000	0	11	11.5	pTAD-R	800000000	83.3333	83.3333	0	1.04167e-07	1.04167e-07	0
2	10-7	1000	0	11	11.5	pTAD-R	1120000000	0	0	0	0	0	0
3	10-7	1000	0	11	11.5	pTAD-R	1840000000	0	0	0	0	0	0
4	10-7	1000	0	11	11.5	pTAD-R	1840000000	0	0	0	0	0	0
5	10-7	1000	0	11	11.5	pTAD-R	1840000000	0	0	0	0	0	0
6	10-7	1000	0	11	11.5	pTAD-R	1840000000	0	0	0	0	0	0
7	10-7	1000	0	11	11.5	pTAD-R	1840000000	0	0	0	0	0	0
8	10-7	1000	0	11	11.5	pTAD-R	1840000000	0	0	0	0	0	0
9	10-7	1000	0	11	11.5	pTAD-R	1840000000	0	0	0	0	0	0
10	10-7	1000	0	11	11.5	pTAD-R	1840000000	0	0	0	0	0	0
11	10-7	1000	0	11	11.5	pTAD-R	1840000000	0	0	0	0	0	0
12	10-7	1000	0	11	11.5	pTAD-R	1840000000	0	0	0	0	0	0
[truncated: 235 more rows]

## Sheet: Fig.1&2-Chromosome
Figure 1b & Figure 2a
Host type relative frequencies in the chromosome evolution experiment.
t	initial_freq	bottleneck	selection	condition	rep.all	replicon	total_pop	host_pop	host_prop
0	0.0001	100	0	1	1.1	chrom	62000000	4000	6.45e-05
0	0.0001	100	0	1	1.2	chrom	80000000	5400	6.75e-05
0	0.0001	100	0	1	1.3	chrom	78000000	5600	7.18e-05
0	0.0001	100	0	1	1.4	chrom	102000000	4600	4.51e-05
0	0.0001	100	0	1	1.5	chrom	94000000	6200	6.6e-05
0	0.0001	100	0	1	1.6	chrom	100000000	6400	6.4e-05
0	0.0001	100	0	2	2.1	chrom	58000000	4600	7.93e-05
0	0.0001	100	0	2	2.2	chrom	82000000	6800	8.29e-05
0	0.0001	100	0	2	2.3	chrom	88000000	7400	8.41e-05
0	0.0001	100	0	2	2.4	chrom	62000000	4400	7.1e-05
0	0.0001	100	0	2	2.5	chrom	76000000	5000	6.58e-05
0	0.0001	100	0	2	2.6	chrom	94000000	5400	5.74e-05
0	0.0001	100	0	3	3.1	chrom	68000000	5600	8.24e-05
0	0.0001	100	0	3	3.2	chrom	82000000	4800	5.85e-05
0	0.0001	100	0	3	3.3	chrom	62000000	5000	8.06e-05
0	0.0001	100	0	3	3.4	chrom	92000000	3200	3.48e-05
0	0.0001	100	0	3	3.5	chrom	58000000	7400	0.000128
0	0.0001	100	0	3	3.6	chrom	80000000	5600	7e-05
0	0.0001	100	0	4	4.1	chrom	118000000	6200	5.25e-05
0	0.0001	100	0	4	4.2	chrom	48000000	3800	7.92e-05
0	0.0001	100	0	4	4.3	chrom	102000000	5600	5.49e-05
0	0.0001	100	0	4	4.4	chrom	80000000	5800	7.25e-05
0	0.0001	100	0	4	4.5	chrom	86000000	5200	6.05e-05
0	0.0001	100	0	4	4.6	chrom	80000000	4000	5e-05
0	1e-06	100	0	5	5.1	chrom	74000000	50	6.76e-07
0	1e-06	100	0	5	5.2	chrom	74000000	30	4.05e-07
0	1e-06	100	0	5	5.3	chrom	78000000	30	3.85e-07
0	1e-06	100	0	5	5.4	chrom	68000000	50	7.35e-07
0	1e-06	100	0	5	5.5	chrom	62000000	30	4.84e-07
0	1e-06	100	0	5	5.6	chrom	80000000	60	7.5e-07
0	1e-06	100	0	6	6.1	chrom	94000000	50	5.32e-07
0	1e-06	100	0	6	6.2	chrom	88000000	100	1.14e-06
0	1e-06	100	0	6	6.3	chrom	90000000	20	2.22e-07
0	1e-06	100	0	6	6.4	chrom	90000000	90	1e-06
0	1e-06	100	0	6	6.5	chrom	80000000	40	5e-07
0	1e-06	100	0	6	6.6	chrom	82000000	40	4.88e-07
0	1e-06	100	0	7	7.1	chrom	80000000	90	1.13e-06
0	1e-06	100	0	7	7.2	chrom	78000000	40	5.13e-07
0	1e-06	100	0	7	7.3	chrom	88000000	40	4.55e-07
0	1e-06	100	0	7	7.4	chrom	86000000	90	1.05e-06
0	1e-06	100	0	7	7.5	chrom	88000000	30	3.41e-07
0	1e-06	100	0	7	7.6	chrom	84000000	80	9.52e-07
0	1e-06	100	0	8	8.1	chrom	58000000	20	3.45e-07
0	1e-06	100	0	8	8.2	chrom	84000000	50	5.95e-07
0	1e-06	100	0	8	8.3	chrom	80000000	100	1.25e-06
0	1e-06	100	0	8	8.4	chrom	78000000	50	6.41e-07
0	1e-06	100	0	8	8.5	chrom	112000000	60	5.36e-07
0	1e-06	100	0	8	8.6	chrom	92000000	50	5.43e-07
0	1e-07	100	0	9	9.1	chrom	80000000	6.67	8.33e-08
0	1e-07	100	0	9	9.2	chrom	112000000	6.67	5.95e-08
0	1e-07	100	0	9	9.3	chrom	86000000	6.67	7.75e-08
0	1e-07	100	0	9	9.4	chrom	92000000	20	2.17e-07
0	1e-07	100	0	9	9.5	chrom	76000000	10	1.32e-07
0	1e-07	100	0	9	9.6	chrom	80000000	3.33	4.17e-08
0	1e-07	100	0	10	10.1	chrom	74000000	10	1.35e-07
0	1e-07	100	0	10	10.2	chrom	92000000	3.33	3.62e-08
0	1e-07	100	0	10	10.3	chrom	84000000	6.67	7.94e-08
0	1e-07	100	0	10	10.4	chrom	68000000	10	1.47e-07
0	1e-07	100	0	10	10.5	chrom	82000000	20	2.44e-07
0	1e-07	100	0	10	10.6	chrom	78000000	6.67	8.55e-08
0	1e-07	100	0	11	11.1	chrom	96000000	6.67	6.94e-08
0	1e-07	100	0	11	11.2	chrom	90000000	26.7	2.96e-07
0	1e-07	100	0	11	11.3	chrom	96000000	16.7	1.74e-07
0	1e-07	100	0	11	11.4	chrom	86000000	6.67	7.75e-08
0	1e-07	100	0	11	11.5	chrom	72000000	13.3	1.85e-07
0	1e-07	100	0	11	11.6	chrom	90000000	10	1.11e-07
0	1e-07	100	0	12	12.1	chrom	100000000	6.67	6.67e-08
0	1e-07	100	0	12	12.2	chrom	90000000	6.67	7.41e-08
0	1e-07	100	0	12	12.3	chrom	58000000	3.33	5.75e-08
0	1e-07	100	0	12	12.4	chrom	102000000	3.33	3.27e-08
0	1e-07	100	0	12	12.5	chrom	80000000	3.33	4.17e-08
0	1e-07	100	0	12	12.6	chrom	122000000	6.67	5.46e-08
1	0.0001	100	0	1	1.1	chrom	3640000000	200000	5.49e-05
1	0.0001	100	0	1	1.2	chrom	4360000000	200000	4.59e-05
1	0.0001	100	0	1	1.3	chrom	4180000000	200000	4.78e-05
1	0.0001	100	0	1	1.4	chrom	5420000000	200000	3.69e-05
1	0.0001	100	0	1	1.5	chrom	3440000000	200000	5.81e-05
1	0.0001	100	0	1	1.6	chrom	3660000000	200000	5.46e-05
1	0.0001	100	0	2	2.1	chrom	2140000000	276000	0.000129
1	0.0001	100	0	2	2.2	chrom	2620000000	334000	0.000127
1	0.0001	100	0	2	2.3	chrom	4140000000	368000	8.89e-05
1	0.0001	100	0	2	2.4	chrom	4460000000	338000	7.58e-05
1	0.0001	100	0	2	2.5	chrom	3180000000	356000	0.000112
1	0.0001	100	0	2	2.6	chrom	3780000000	338000	8.94e-05
1	0.0001	100	0	3	3.1	chrom	4080000000	200000	4.9e-05
1	0.0001	100	0	3	3.2	chrom	4420000000	200000	4.52e-05
1	0.0001	100	0	3	3.3	chrom	4480000000	200000	4.46e-05
1	0.0001	100	0	3	3.4	chrom	4380000000	200000	4.57e-05
1	0.0001	100	0	3	3.5	chrom	6940000000	200000	2.88e-05
1	0.0001	100	0	3	3.6	chrom	4740000000	200000	4.22e-05
1	0.0001	100	0	4	4.1	chrom	3920000000	294000	7.5e-05
1	0.0001	100	0	4	4.2	chrom	5320000000	402000	7.56e-05
1	0.0001	100	0	4	4.3	chrom	4800000000	344000	7.17e-05
1	0.0001	100	0	4	4.4	chrom	4400000000	436000	9.91e-05
1	0.0001	100	0	4	4.5	chrom	3760000000	302000	8.03e-05
1	0.0001	100	0	4	4.6	chrom	3700000000	298000	8.05e-05
1	1e-06	100	0	5	5.1	chrom	5060000000	2310	4.56e-07
1	1e-06	100	0	5	5.2	chrom	4540000000	2470	5.45e-07
1	1e-06	100	0	5	5.3	chrom	5480000000	1960	3.58e-07
1	1e-06	100	0	5	5.4	chrom	4980000000	1630	3.27e-07
1	1e-06	100	0	5	5.5	chrom	4830000000	2040	4.22e-07
1	1e-06	100	0	5	5.6	chrom	4830000000	1990	4.11e-07
1	1e-06	100	0	6	6.1	chrom	5680000000	2690	4.74e-07
1	1e-06	100	0	6	6.2	chrom	5380000000	3200	5.95e-07
1	1e-06	100	0	6	6.3	chrom	8020000000	2120	2.64e-07
1	1e-06	100	0	6	6.4	chrom	7640000000	2870	3.76e-07
1	1e-06	100	0	6	6.5	chrom	3400000000	2330	6.84e-07
1	1e-06	100	0	6	6.6	chrom	3600000000	3640	1.01e-06
1	1e-06	100	0	7	7.1	chrom	4830000000	2320	4.8e-07
1	1e-06	100	0	7	7.2	chrom	4830000000	1570	3.26e-07
1	1e-06	100	0	7	7.3	chrom	4830000000	2150	4.44e-07
1	1e-06	100	0	7	7.4	chrom	4830000000	1700	3.52e-07
1	1e-06	100	0	7	7.5	chrom	4830000000	2370	4.91e-07
1	1e-06	100	0	7	7.6	chrom	4830000000	2130	4.4e-07
1	1e-06	100	0	8	8.1	chrom	4160000000	2890	6.94e-07
1	1e-06	100	0	8	8.2	chrom	3520000000	3000	8.52e-07
1	1e-06	100	0	8	8.3	chrom	3360000000	2610	7.78e-07
1	1e-06	100	0	8	8.4	chrom	4620000000	3090	6.7e-07
1	1e-06	100	0	8	8.5	chrom	4580000000	2740	5.98e-07
1	1e-06	100	0	8	8.6	chrom	3280000000	2630	8.03e-07
1	1e-07	100	0	9	9.1	chrom	7660000000	356	4.64e-08
1	1e-07	100	0	9	9.2	chrom	9160000000	248	2.71e-08
1	1e-07	100	0	9	9.3	chrom	13600000000	200	1.47e-08
1	1e-07	100	0	9	9.4	chrom	10800000000	115	1.07e-08
1	1e-07	100	0	9	9.5	chrom	3260000000	326	1e-07
1	1e-07	100	0	9	9.6	chrom	2640000000	263	9.96e-08
1	1e-07	100	0	10	10.1	chrom	2560000000	384	1.5e-07
1	1e-07	100	0	10	10.2	chrom	3640000000	400	1.1e-07
1	1e-07	100	0	10	10.3	chrom	4680000000	436	9.32e-08
1	1e-07	100	0	10	10.4	chrom	5280000000	204	3.86e-08
1	1e-07	100	0	10	10.5	chrom	3360000000	328	9.76e-08
1	1e-07	100	0	10	10.6	chrom	3300000000	364	1.1e-07
1	1e-07	100	0	11	11.1	chrom	3700000000	226	6.11e-08
1	1e-07	100	0	11	11.2	chrom	4460000000	226	5.07e-08
1	1e-07	100	0	11	11.3	chrom	3740000000	352	9.41e-08
1	1e-07	100	0	11	11.4	chrom	4460000000	270	6.06e-08
1	1e-07	100	0	11	11.5	chrom	3740000000	278	7.43e-08
1	1e-07	100	0	11	11.6	chrom	4460000000	363	8.14e-08
1	1e-07	100	0	12	12.1	chrom	5520000000	476	8.62e-08
1	1e-07	100	0	12	12.2	chrom	3500000000	336	9.6e-08
1	1e-07	100	0	12	12.3	chrom	3020000000	128	4.24e-08
1	1e-07	100	0	12	12.4	chrom	4160000000	168	4.04e-08
1	1e-07	100	0	12	12.5	chrom	2500000000	248	9.92e-08
1	1e-07	100	0	12	12.6	chrom	3180000000	620	1.95e-07
2	0.0001	100	0	1	1.1	chrom	2780000000	206000	7.41e-05
2	0.0001	100	0	1	1.2	chrom	2580000000	244000	9.46e-05
2	0.0001	100	0	1	1.3	chrom	3000000000	224000	7.47e-05
2	0.0001	100	0	1	1.4	chrom	3300000000	318000	9.64e-05
2	0.0001	100	0	1	1.5	chrom	4000000000	226000	5.65e-05
2	0.0001	100	0	1	1.6	chrom	3200000000	248000	7.75e-05
2	0.0001	100	0	2	2.1	chrom	2320000000	612000	0.000264
2	0.0001	100	0	2	2.2	chrom	2380000000	550000	0.000231
2	0.0001	100	0	2	2.3	chrom	2640000000	674000	0.000255
2	0.0001	100	0	2	2.4	chrom	2240000000	796000	0.000355
2	0.0001	100	0	2	2.5	chrom	2740000000	594000	0.000217
2	0.0001	100	0	2	2.6	chrom	2120000000	550000	0.000259
2	0.0001	100	0	3	3.1	chrom	2400000000	232000	9.67e-05
2	0.0001	100	0	3	3.2	chrom	3040000000	296000	9.74e-05
2	0.0001	100	0	3	3.3	chrom	3100000000	276000	8.9e-05
2	0.0001	100	0	3	3.4	chrom	2500000000	254000	0.000102
2	0.0001	100	0	3	3.5	chrom	2540000000	226000	8.9e-05
2	0.0001	100	0	3	3.6	chrom	3080000000	222000	7.21e-05
2	0.0001	100	0	4	4.1	chrom	2800000000	660000	0.000236
2	0.0001	100	0	4	4.2	chrom	2400000000	804000	0.000335
2	0.0001	100	0	4	4.3	chrom	2940000000	670000	0.000228
2	0.0001	100	0	4	4.4	chrom	3020000000	882000	0.000292
2	0.0001	100	0	4	4.5	chrom	2380000000	750000	0.000315
2	0.0001	100	0	4	4.6	chrom	2780000000	678000	0.000244
2	1e-06	100	0	5	5.1	chrom	2060000000	3640	1.77e-06
2	1e-06	100	0	5	5.2	chrom	3160000000	3090	9.77e-07
2	1e-06	100	0	5	5.3	chrom	3500000000	1680	4.8e-07
2	1e-06	100	0	5	5.4	chrom	2560000000	2990	1.17e-06
2	1e-06	100	0	5	5.5	chrom	2960000000	1650	5.56e-07
2	1e-06	100	0	5	5.6	chrom	2420000000	2350	9.72e-07
2	1e-06	100	0	6	6.1	chrom	3400000000	7540	2.22e-06
2	1e-06	100	0	6	6.2	chrom	2740000000	7020	2.56e-06
2	1e-06	100	0	6	6.3	chrom	2660000000	5140	1.93e-06
2	1e-06	100	0	6	6.4	chrom	3640000000	6650	1.83e-06
2	1e-06	100	0	6	6.5	chrom	3320000000	3740	1.13e-06
2	1e-06	100	0	6	6.6	chrom	3100000000	6160	1.99e-06
2	1e-06	100	0	7	7.1	chrom	2560000000	1910	7.45e-07
2	1e-06	100	0	7	7.2	chrom	2220000000	3040	1.37e-06
2	1e-06	100	0	7	7.3	chrom	2640000000	2870	1.09e-06
2	1e-06	100	0	7	7.4	chrom	2200000000	2460	1.12e-06
2	1e-06	100	0	7	7.5	chrom	2100000000	3260	1.55e-06
2	1e-06	100	0	7	7.6	chrom	3180000000	0	0
2	1e-06	100	0.1	8	8.1	chrom	2780000000	4050	1.46e-06
2	1e-06	100	0.1	8	8.2	chrom	3080000000	6010	1.95e-06
2	1e-06	100	0.1	8	8.3	chrom	3840000000	4520	1.18e-06
2	1e-06	100	0.1	8	8.4	chrom	3040000000	15100	4.97e-06
2	1e-06	100	0.1	8	8.5	chrom	2320000000	9930	4.28e-06
2	1e-06	100	0.1	8	8.6	chrom	3240000000	1360	4.2e-07
2	1e-07	100	0.1	9	9.1	chrom	2700000000	167	6.17e-08
2	1e-07	100	0.1	9	9.2	chrom	2780000000	557	2e-07
2	1e-07	100	0.1	9	9.3	chrom	2620000000	733	2.8e-07
2	1e-07	100	0.1	9	9.4	chrom	3160000000	1060	3.35e-07
2	1e-07	100	0.1	9	9.5	chrom	3120000000	293	9.4e-08
2	1e-07	100	0.1	9	9.6	chrom	3200000000	527	1.65e-07
2	1e-07	100	0.1	10	10.1	chrom	2900000000	530	1.83e-07
2	1e-07	100	0.1	10	10.2	chrom	2920000000	737	2.52e-07
2	1e-07	100	0.1	10	10.3	chrom	3200000000	2180	6.8e-07
2	1e-07	100	0.1	10	10.4	chrom	2360000000	0	0
2	1e-07	100	0.1	10	10.5	chrom	2940000000	1610	5.46e-07
2	1e-07	100	0.1	10	10.6	chrom	3060000000	2100	6.87e-07
2	1e-07	100	0.1	11	11.1	chrom	3080000000	0	0
2	1e-07	100	0.1	11	11.2	chrom	3100000000	270	8.71e-08
2	1e-07	100	0.1	11	11.3	chrom	3320000000	0	0
2	1e-07	100	0.1	11	11.4	chrom	2660000000	0	0
2	1e-07	100	0.1	11	11.5	chrom	2660000000	1490	5.61e-07
2	1e-07	100	0.1	11	11.6	chrom	3140000000	1270	4.03e-07
2	1e-07	100	0.1	12	12.1	chrom	2520000000	10000	3.97e-06
2	1e-07	100	0.1	12	12.2	chrom	3100000000	10000	3.23e-06
2	1e-07	100	0.1	12	12.3	chrom	3320000000	0	0
2	1e-07	100	0.1	12	12.4	chrom	2660000000	0	0
2	1e-07	100	0.1	12	12.5	chrom	2660000000	0	0
2	1e-07	100	0.1	12	12.6	chrom	3140000000	4640	1.48e-06
3	0.0001	100	0.1	1	1.1	chrom	2520000000	236000	9.37e-05
3	0.0001	100	0.1	1	1.2	chrom	1960000000	252000	0.000129
3	0.0001	100	0.1	1	1.3	chrom	2720000000	242000	8.9e-05
3	0.0001	100	0.1	1	1.4	chrom	2680000000	304000	0.000113
3	0.0001	100	0.1	1	1.5	chrom	2540000000	216000	8.5e-05
3	0.0001	100	0.1	1	1.6	chrom	2200000000	212000	9.64e-05
3	0.0001	100	0.1	2	2.1	chrom	2040000000	1660000	0.000814
3	0.0001	100	0.1	2	2.2	chrom	1780000000	2100000	0.00118
3	0.0001	100	0.1	2	2.3	chrom	2120000000	1780000	0.00084
3	0.0001	100	0.1	2	2.4	chrom	2140000000	1860000	0.000869
3	0.0001	100	0.1	2	2.5	chrom	1680000000	1740000	0.00104
3	0.0001	100	0.1	2	2.6	chrom	1920000000	1600000	0.000833
3	0.0001	100	0.1	3	3.1	chrom	2740000000	280000	0.000102
3	0.0001	100	0.1	3	3.2	chrom	3200000000	240000	7.5e-05
3	0.0001	100	0.1	3	3.3	chrom	3080000000	250000	8.12e-05
3	0.0001	100	0.1	3	3.4	chrom	3200000000	256000	8e-05
3	0.0001	100	0.1	3	3.5	chrom	2500000000	232000	9.28e-05
3	0.0001	100	0.1	3	3.6	chrom	3080000000	258000	8.38e-05
3	0.0001	100	0.1	4	4.1	chrom	2700000000	2380000	0.000881
3	0.0001	100	0.1	4	4.2	chrom	2740000000	2520000	0.00092
3	0.0001	100	0.1	4	4.3	chrom	2700000000	2480000	0.000919
3	0.0001	100	0.1	4	4.4	chrom	2800000000	2980000	0.00106
3	0.0001	100	0.1	4	4.5	chrom	2680000000	2380000	0.000888
3	0.0001	100	0.1	4	4.6	chrom	2900000000	2340000	0.000807
3	1e-06	100	0.1	5	5.1	chrom	2060000000	4550	2.21e-06
3	1e-06	100	0.1	5	5.2	chrom	2200000000	4320	1.96e-06
3	1e-06	100	0.1	5	5.3	chrom	2540000000	1670	6.59e-07
3	1e-06	100	0.1	5	5.4	chrom	2440000000	2840	1.16e-06
3	1e-06	100	0.1	5	5.5	chrom	2680000000	2150	8.01e-07
3	1e-06	100	0.1	5	5.6	chrom	2320000000	3130	1.35e-06
3	1e-06	100	0.1	6	6.1	chrom	2360000000	20200	8.56e-06
3	1e-06	100	0.1	6	6.2	chrom	2440000000	16000	6.56e-06
3	1e-06	100	0.1	6	6.3	chrom	2120000000	15200	7.17e-06
3	1e-06	100	0.1	6	6.4	chrom	2420000000	18400	7.6e-06
3	1e-06	100	0.1	6	6.5	chrom	2200000000	6920	3.15e-06
3	1e-06	100	0.1	6	6.6	chrom	2500000000	1320	5.28e-07
3	1e-06	100	0.1	7	7.1	chrom	2620000000	1810	6.92e-07
3	1e-06	100	0.1	7	7.2	chrom	2880000000	4130	1.44e-06
3	1e-06	100	0.1	7	7.3	chrom	2540000000	3610	1.42e-06
3	1e-06	100	0.1	7	7.4	chrom	2960000000	3600	1.22e-06
3	1e-06	100	0.1	7	7.5	chrom	2260000000	3540	1.57e-06
3	1e-06	100	0.1	7	7.6	chrom	2240000000	0	0
3	1e-06	100	0.1	8	8.1	chrom	2700000000	10600	3.93e-06
3	1e-06	100	0.1	8	8.2	chrom	2240000000	17000	7.59e-06
3	1e-06	100	0.1	8	8.3	chrom	2040000000	11000	5.39e-06
3	1e-06	100	0.1	8	8.4	chrom	2180000000	53200	2.44e-05
3	1e-06	100	0.1	8	8.5	chrom	2600000000	33600	1.29e-05
3	1e-06	100	0.1	8	8.6	chrom	2560000000	9000	3.52e-06
3	1e-07	100	0.1	9	9.1	chrom	1960000000	208	1.06e-07
3	1e-07	100	0.1	9	9.2	chrom	1980000000	495	2.5e-07
3	1e-07	100	0.1	9	9.3	chrom	2120000000	420	1.98e-07
3	1e-07	100	0.1	9	9.4	chrom	2560000000	683	2.67e-07
3	1e-07	100	0.1	9	9.5	chrom	2280000000	175	7.68e-08
3	1e-07	100	0.1	9	9.6	chrom	2420000000	563	2.32e-07
3	1e-07	100	0.1	10	10.1	chrom	1960000000	315	1.61e-07
3	1e-07	100	0.1	10	10.2	chrom	1680000000	450	2.68e-07
3	1e-07	100	0.1	10	10.3	chrom	1820000000	4860	2.67e-06
3	1e-07	100	0.1	10	10.4	chrom	2220000000	0	0
3	1e-07	100	0.1	10	10.5	chrom	1900000000	4300	2.26e-06
3	1e-07	100	0.1	10	10.6	chrom	2240000000	4290	1.91e-06
3	1e-07	100	0.1	11	11.1	chrom	2500000000	2000	8e-07
3	1e-07	100	0.1	11	11.2	chrom	2440000000	0	0
3	1e-07	100	0.1	11	11.3	chrom	2100000000	0	0
3	1e-07	100	0.1	11	11.4	chrom	2460000000	0	0
3	1e-07	100	0.1	11	11.5	chrom	2680000000	0	0
3	1e-07	100	0.1	11	11.6	chrom	2900000000	0	0
3	1e-07	100	0.1	12	12.1	chrom	2640000000	25000	9.47e-06
3	1e-07	100	0.1	12	12.2	chrom	2020000000	25000	1.24e-05
3	1e-07	100	0.1	12	12.3	chrom	2580000000	0	0
3	1e-07	100	0.1	12	12.4	chrom	2220000000	0	0
3	1e-07	100	0.1	12	12.5	chrom	2620000000	0	0
3	1e-07	100	0.1	12	12.6	chrom	2660000000	7550	2.84e-06
4	0.0001	100	0.1	1	1.1	chrom	3180000000	328000	0.000103
4	0.0001	100	0.1	1	1.2	chrom	3480000000	348000	0.0001
4	0.0001	100	0.1	1	1.3	chrom	4000000000	446000	0.000112
4	0.0001	100	0.1	1	1.4	chrom	4380000000	506000	0.000116
4	0.0001	100	0.1	1	1.5	chrom	4720000000	350000	7.42e-05
4	0.0001	100	0.1	1	1.6	chrom	3240000000	420000	0.00013
4	0.0001	100	0.1	2	2.1	chrom	3720000000	11000000	0.00295
4	0.0001	100	0.1	2	2.2	chrom	2820000000	9660000	0.00343
4	0.0001	100	0.1	2	2.3	chrom	3100000000	10100000	0.00326
4	0.0001	100	0.1	2	2.4	chrom	3540000000	8580000	0.00242
4	0.0001	100	0.1	2	2.5	chrom	2720000000	7640000	0.00281
4	0.0001	100	0.1	2	2.6	chrom	3820000000	6260000	0.00164
4	0.0001	100	0.1	3	3.1	chrom	2920000000	324000	0.000111
4	0.0001	100	0.1	3	3.2	chrom	2480000000	258000	0.000104
4	0.0001	100	0.1	3	3.3	chrom	3060000000	280000	9.15e-05
4	0.0001	100	0.1	3	3.4	chrom	3360000000	306000	9.11e-05
4	0.0001	100	0.1	3	3.5	chrom	2360000000	298000	0.000126
4	0.0001	100	0.1	3	3.6	chrom	3020000000	320000	0.000106
4	0.0001	100	0.1	4	4.1	chrom	2860000000	8660000	0.00303
4	0.0001	100	0.1	4	4.2	chrom	2780000000	8760000	0.00315
4	0.0001	100	0.1	4	4.3	chrom	2540000000	7100000	0.0028
4	0.0001	100	0.1	4	4.4	chrom	2180000000	9940000	0.00456
4	0.0001	100	0.1	4	4.5	chrom	2500000000	8600000	0.00344
4	0.0001	100	0.1	4	4.6	chrom	2400000000	8480000	0.00353
4	1e-06	100	0.1	5	5.1	chrom	1640000000	4120	2.51e-06
4	1e-06	100	0.1	5	5.2	chrom	1920000000	3300	1.72e-06
4	1e-06	100	0.1	5	5.3	chrom	2120000000	2400	1.13e-06
4	1e-06	100	0.1	5	5.4	chrom	2440000000	2600	1.07e-06
4	1e-06	100	0.1	5	5.5	chrom	2260000000	2160	9.56e-07
4	1e-06	100	0.1	5	5.6	chrom	1920000000	2640	1.38e-06
4	1e-06	100	0.1	6	6.1	chrom	3620000000	51000	1.41e-05
4	1e-06	100	0.1	6	6.2	chrom	3280000000	40000	1.22e-05
4	1e-06	100	0.1	6	6.3	chrom	2660000000	44400	1.67e-05
4	1e-06	100	0.1	6	6.4	chrom	3120000000	36800	1.18e-05
4	1e-06	100	0.1	6	6.5	chrom	2380000000	17600	7.39e-06
4	1e-06	100	0.1	6	6.6	chrom	2180000000	29000	1.33e-05
4	1e-06	100	0.1	7	7.1	chrom	2620000000	2360	9.01e-07
4	1e-06	100	0.1	7	7.2	chrom	3100000000	5000	1.61e-06
4	1e-06	100	0.1	7	7.3	chrom	2860000000	2100	7.34e-07
4	1e-06	100	0.1	7	7.4	chrom	2680000000	4360	1.63e-06
4	1e-06	100	0.1	7	7.5	chrom	2540000000	1940	7.64e-07
4	1e-06	100	0.1	7	7.6	chrom	2960000000	0	0
4	1e-06	100	0.1	8	8.1	chrom	3860000000	18600	4.82e-06
4	1e-06	100	0.1	8	8.2	chrom	4680000000	62600	1.34e-05
4	1e-06	100	0.1	8	8.3	chrom	4720000000	42200	8.94e-06
4	1e-06	100	0.1	8	8.4	chrom	4480000000	181000	4.03e-05
4	1e-06	100	0.1	8	8.5	chrom	4000000000	155000	3.87e-05
4	1e-06	100	0.1	8	8.6	chrom	3440000000	2300	6.69e-07
4	1e-07	100	0.1	9	9.1	chrom	3400000000	230	6.76e-08
4	1e-07	100	0.1	9	9.2	chrom	3640000000	258	7.07e-08
4	1e-07	100	0.1	9	9.3	chrom	3840000000	493	1.28e-07
4	1e-07	100	0.1	9	9.4	chrom	3920000000	800	2.04e-07
4	1e-07	100	0.1	9	9.5	chrom	3800000000	545	1.43e-07
4	1e-07	100	0.1	9	9.6	chrom	3280000000	390	1.19e-07
4	1e-07	100	0.1	10	10.1	chrom	3980000000	32.5	8.17e-09
4	1e-07	100	0.1	10	10.2	chrom	4060000000	2170	5.34e-07
4	1e-07	100	0.1	10	10.3	chrom	3420000000	18000	5.26e-06
4	1e-07	100	0.1	10	10.4	chrom	3860000000	12000	3.11e-06
4	1e-07	100	0.1	10	10.5	chrom	3800000000	12400	3.27e-06
4	1e-07	100	0.1	10	10.6	chrom	3380000000	5790	1.71e-06
4	1e-07	100	0.1	11	11.1	chrom	3240000000	4340	1.34e-06
4	1e-07	100	0.1	11	11.2	chrom	3780000000	0	0
4	1e-07	100	0.1	11	11.3	chrom	2780000000	0	0
4	1e-07	100	0.1	11	11.4	chrom	3120000000	0	0
4	1e-07	100	0.1	11	11.5	chrom	4200000000	0	0
4	1e-07	100	0.1	11	11.6	chrom	2980000000	0	0
4	1e-07	100	0.1	12	12.1	chrom	5120000000	145000	2.83e-05
4	1e-07	100	0.1	12	12.2	chrom	4440000000	104000	2.35e-05
4	1e-07	100	0.1	12	12.3	chrom	3680000000	0	0
4	1e-07	100	0.1	12	12.4	chrom	4240000000	0	0
4	1e-07	100	0.1	12	12.5	chrom	3860000000	0	0
4	1e-07	100	0.1	12	12.6	chrom	3780000000	28800	7.62e-06
5	0.0001	100	0.1	1	1.1	chrom	1680000000	218000	0.00013
5	0.0001	100	0.1	1	1.2	chrom	1880000000	298000	0.000159
5	0.0001	100	0.1	1	1.3	chrom	2160000000	284000	0.000131
5	0.0001	100	0.1	1	1.4	chrom	2620000000	340000	0.00013
5	0.0001	100	0.1	1	1.5	chrom	2120000000	248000	0.000117
5	0.0001	100	0.1	1	1.6	chrom	1880000000	290000	0.000154
5	0.0001	100	0.1	2	2.1	chrom	2320000000	17800000	0.00767
5	0.0001	100	0.1	2	2.2	chrom	2120000000	20600000	0.00972
5	0.0001	100	0.1	2	2.3	chrom	2240000000	25600000	0.0114
5	0.0001	100	0.1	2	2.4	chrom	2380000000	17400000	0.00731
5	0.0001	100	0.1	2	2.5	chrom	2300000000	13000000	0.00565
5	0.0001	100	0.1	2	2.6	chrom	2540000000	12000000	0.00472
5	0.0001	1000	0	3	3.1	chrom	4060000000	226000	5.57e-05
5	0.0001	1000	0	3	3.2	chrom	3760000000	314000	8.35e-05
5	0.0001	1000	0	3	3.3	chrom	3420000000	274000	8.01e-05
5	0.0001	1000	0	3	3.4	chrom	2140000000	234000	0.000109
5	0.0001	1000	0	3	3.5	chrom	2100000000	244000	0.000116
5	0.0001	1000	0	3	3.6	chrom	2700000000	252000	9.33e-05
5	0.0001	1000	0	4	4.1	chrom	4280000000	24000000	0.00561
5	0.0001	1000	0	4	4.2	chrom	4800000000	30800000	0.00642
5	0.0001	1000	0	4	4.3	chrom	4080000000	25000000	0.00613
5	0.0001	1000	0	4	4.4	chrom	7560000000	54000000	0.00714
5	0.0001	1000	0	4	4.5	chrom	7460000000	42400000	0.00568
5	0.0001	1000	0	4	4.6	chrom	5020000000	31000000	0.00618
5	1e-06	1000	0	5	5.1	chrom	3120000000	4550	1.46e-06
5	1e-06	1000	0	5	5.2	chrom	4240000000	3140	7.41e-07
5	1e-06	1000	0	5	5.3	chrom	4580000000	2620	5.72e-07
5	1e-06	1000	0	5	5.4	chrom	5540000000	2260	4.08e-07
5	1e-06	1000	0	5	5.5	chrom	4780000000	2200	4.6e-07
5	1e-06	1000	0	5	5.6	chrom	7140000000	2880	4.03e-07
5	1e-06	1000	0	6	6.1	chrom	3600000000	162000	4.5e-05
5	1e-06	1000	0	6	6.2	chrom	3580000000	150000	4.19e-05
5	1e-06	1000	0	6	6.3	chrom	4000000000	174000	4.35e-05
5	1e-06	1000	0	6	6.4	chrom	3700000000	150000	4.05e-05
5	1e-06	1000	0	6	6.5	chrom	4720000000	57400	1.22e-05
5	1e-06	1000	0	6	6.6	chrom	5420000000	158000	2.92e-05
5	1e-06	1000	0	7	7.1	chrom	4180000000	0	0
5	1e-06	1000	0	7	7.2	chrom	5380000000	6240	1.16e-06
5	1e-06	1000	0	7	7.3	chrom	6460000000	1430	2.21e-07
5	1e-06	1000	0	7	7.4	chrom	3840000000	2530	6.58e-07
5	1e-06	1000	0	7	7.5	chrom	6580000000	2590	3.93e-07
5	1e-06	1000	0	7	7.6	chrom	8040000000	0	0
5	1e-06	1000	0	8	8.1	chrom	3960000000	36800	9.29e-06
5	1e-06	1000	0	8	8.2	chrom	4420000000	126000	2.85e-05
5	1e-06	1000	0	8	8.3	chrom	5000000000	85800	1.72e-05
5	1e-06	1000	0	8	8.4	chrom	5180000000	450000	8.69e-05
5	1e-06	1000	0	8	8.5	chrom	4220000000	414000	9.81e-05
5	1e-06	1000	0	8	8.6	chrom	4480000000	58600	1.31e-05
5	1e-07	1000	0	9	9.1	chrom	5040000000	263	5.21e-08
5	1e-07	1000	0	9	9.2	chrom	4900000000	173	3.52e-08
5	1e-07	1000	0	9	9.3	chrom	5360000000	243	4.52e-08
5	1e-07	1000	0	9	9.4	chrom	4860000000	1380	2.84e-07
5	1e-07	1000	0	9	9.5	chrom	5140000000	570	1.11e-07
5	1e-07	1000	0	9	9.6	chrom	6560000000	385	5.87e-08
5	1e-07	1000	0	10	10.1	chrom	7360000000	2.5	3.4e-10
5	1e-07	1000	0	10	10.2	chrom	8520000000	4260	5e-07
5	1e-07	1000	0	10	10.3	chrom	8000000000	60800	7.6e-06
5	1e-07	1000	0	10	10.4	chrom	8200000000	20	2.44e-09
5	1e-07	1000	0	10	10.5	chrom	9400000000	60000	6.38e-06
5	1e-07	1000	0	10	10.6	chrom	10900000000	43400	4e-06
5	1e-07	1000	0	11	11.1	chrom	3860000000	8840	2.29e-06
5	1e-07	1000	0	11	11.2	chrom	5140000000	0	0
5	1e-07	1000	0	11	11.3	chrom	6160000000	0	0
5	1e-07	1000	0	11	11.4	chrom	7000000000	0	0
5	1e-07	1000	0	11	11.5	chrom	6400000000	0	0
5	1e-07	1000	0	11	11.6	chrom	7320000000	0	0
5	1e-07	1000	0	12	12.1	chrom	8360000000	768000	9.19e-05
5	1e-07	1000	0	12	12.2	chrom	7000000000	422000	6.03e-05
5	1e-07	1000	0	12	12.3	chrom	9560000000	0	0
5	1e-07	1000	0	12	12.4	chrom	8860000000	0	0
5	1e-07	1000	0	12	12.5	chrom	7800000000	0	0
5	1e-07	1000	0	12	12.6	chrom	8120000000	0	0
6	0.0001	1000	0	1	1.1	chrom	4280000000	338000	7.9e-05
6	0.0001	1000	0	1	1.2	chrom	5060000000	422000	8.34e-05
6	0.0001	1000	0	1	1.3	chrom	5160000000	464000	8.99e-05
6	0.0001	1000	0	1	1.4	chrom	5900000000	434000	7.36e-05
6	0.0001	1000	0	1	1.5	chrom	5840000000	392000	6.71e-05
6	0.0001	1000	0	1	1.6	chrom	5760000000	376000	6.53e-05
6	0.0001	1000	0	2	2.1	chrom	2740000000	35800000	0.0131
6	0.0001	1000	0	2	2.2	chrom	2800000000	42000000	0.015
6	0.0001	1000	0	2	2.3	chrom	2600000000	39800000	0.0153
6	0.0001	1000	0	2	2.4	chrom	3880000000	48600000	0.0125
6	0.0001	1000	0	2	2.5	chrom	2940000000	31600000	0.0107
6	0.0001	1000	0	2	2.6	chrom	2440000000	26800000	0.011
6	0.0001	1000	0	3	3.1	chrom	4040000000	332000	8.22e-05
6	0.0001	1000	0	3	3.2	chrom	4480000000	314000	7.01e-05
6	0.0001	1000	0	3	3.3	chrom	5560000000	410000	7.37e-05
6	0.0001	1000	0	3	3.4	chrom	4840000000	282000	5.83e-05
6	0.0001	1000	0	3	3.5	chrom	5140000000	334000	6.5e-05
6	0.0001	1000	0	3	3.6	chrom	5280000000	270000	5.11e-05
6	0.0001	1000	0	4	4.1	chrom	2880000000	46000000	0.016
6	0.0001	1000	0	4	4.2	chrom	3420000000	62200000	0.0182
6	0.0001	1000	0	4	4.3	chrom	3200000000	45200000	0.0141
6	0.0001	1000	0	4	4.4	chrom	3960000000	76600000	0.0193
6	0.0001	1000	0	4	4.5	chrom	3440000000	57000000	0.0166
6	0.0001	1000	0	4	4.6	chrom	3800000000	58400000	0.0154
6	1e-06	1000	0	5	5.1	chrom	5140000000	4200	8.17e-07
6	1e-06	1000	0	5	5.2	chrom	4840000000	2980	6.16e-07
6	1e-06	1000	0	5	5.3	chrom	5200000000	2250	4.32e-07
6	1e-06	1000	0	5	5.4	chrom	5460000000	2450	4.48e-07
6	1e-06	1000	0	5	5.5	chrom	3560000000	2090	5.88e-07
6	1e-06	1000	0	5	5.6	chrom	5200000000	3780	7.27e-07
6	1e-06	1000	0	6	6.1	chrom	8060000000	534000	6.63e-05
6	1e-06	1000	0	6	6.2	chrom	4740000000	394000	8.31e-05
6	1e-06	1000	0	6	6.3	chrom	4480000000	464000	0.000104
6	1e-06	1000	0	6	6.4	chrom	8860000000	376000	4.24e-05
6	1e-06	1000	0	6	6.5	chrom	4680000000	20600	4.4e-06
6	1e-06	1000	0	6	6.6	chrom	5920000000	284000	4.8e-05
6	1e-06	1000	0	7	7.1	chrom	2900000000	0	0
6	1e-06	1000	0	7	7.2	chrom	3160000000	5820	1.84e-06
6	1e-06	1000	0	7	7.3	chrom	2820000000	2290	8.13e-07
6	1e-06	1000	0	7	7.4	chrom	2680000000	2770	1.03e-06
6	1e-06	1000	0	7	7.5	chrom	3220000000	263	8.15e-08
6	1e-06	1000	0	7	7.6	chrom	3320000000	0	0
6	1e-06	1000	0	8	8.1	chrom	2860000000	146000	5.1e-05
6	1e-06	1000	0	8	8.2	chrom	5560000000	390000	7.01e-05
6	1e-06	1000	0	8	8.3	chrom	6500000000	278000	4.28e-05
6	1e-06	1000	0	8	8.4	chrom	3800000000	1080000	0.000284
6	1e-06	1000	0	8	8.5	chrom	4600000000	800000	0.000174
6	1e-06	1000	0	8	8.6	chrom	4340000000	110000	2.53e-05
6	1e-07	1000	0	9	9.1	chrom	4600000000	545	1.18e-07
6	1e-07	1000	0	9	9.2	chrom	5240000000	423	8.06e-08
6	1e-07	1000	0	9	9.3	chrom	4440000000	783	1.76e-07
6	1e-07	1000	0	9	9.4	chrom	4180000000	1050	2.5e-07
6	1e-07	1000	0	9	9.5	chrom	4840000000	513	1.06e-07
6	1e-07	1000	0	9	9.6	chrom	5680000000	890	1.57e-07
6	1e-07	1000	0	10	10.1	chrom	5160000000	0	0
6	1e-07	1000	0	10	10.2	chrom	4460000000	17800	3.99e-06
6	1e-07	1000	0	10	10.3	chrom	6720000000	171000	2.54e-05
6	1e-07	1000	0	10	10.4	chrom	5120000000	0	0
6	1e-07	1000	0	10	10.5	chrom	7940000000	159000	2.01e-05
6	1e-07	1000	0	10	10.6	chrom	10000000000	123000	1.23e-05
6	1e-07	1000	0	11	11.1	chrom	7040000000	10200	1.45e-06
6	1e-07	1000	0	11	11.2	chrom	5880000000	0	0
6	1e-07	1000	0	11	11.3	chrom	8740000000	0	0
6	1e-07	1000	0	11	11.4	chrom	8140000000	0	0
6	1e-07	1000	0	11	11.5	chrom	7540000000	0	0
6	1e-07	1000	0	11	11.6	chrom	7200000000	2.5	3.47e-10
6	1e-07	1000	0	12	12.1	chrom	3860000000	1560000	0.000404
6	1e-07	1000	0	12	12.2	chrom	4020000000	840000	0.000209
6	1e-07	1000	0	12	12.3	chrom	4620000000	0	0
6	1e-07	1000	0	12	12.4	chrom	4320000000	0	0
6	1e-07	1000	0	12	12.5	chrom	5420000000	288	5.3e-08
6	1e-07	1000	0	12	12.6	chrom	4000000000	0	0
7	0.0001	1000	0	1	1.1	chrom	2520000000	262000	0.000104
7	0.0001	1000	0	1	1.2	chrom	3000000000	270000	9e-05
7	0.0001	1000	0	1	1.3	chrom	2960000000	288000	9.73e-05
7	0.0001	1000	0	1	1.4	chrom	4480000000	342000	7.63e-05
7	0.0001	1000	0	1	1.5	chrom	2720000000	286000	0.000105
7	0.0001	1000	0	1	1.6	chrom	3740000000	310000	8.29e-05
7	0.0001	1000	0	2	2.1	chrom	2340000000	54800000	0.0234
7	0.0001	1000	0	2	2.2	chrom	1980000000	53400000	0.027
7	0.0001	1000	0	2	2.3	chrom	2260000000	56000000	0.0248
7	0.0001	1000	0	2	2.4	chrom	1600000000	46800000	0.0293
7	0.0001	1000	0	2	2.5	chrom	2100000000	43600000	0.0208
7	0.0001	1000	0	2	2.6	chrom	1860000000	36200000	0.0195
7	0.0001	1000	0	3	3.1	chrom	2900000000	318000	0.00011
7	0.0001	1000	0	3	3.2	chrom	3240000000	348000	0.000107
7	0.0001	1000	0	3	3.3	chrom	3080000000	424000	0.000138
7	0.0001	1000	0	3	3.4	chrom	2820000000	226000	8.01e-05
7	0.0001	1000	0	3	3.5	chrom	3180000000	308000	9.69e-05
7	0.0001	1000	0	3	3.6	chrom	2780000000	318000	0.000114
7	0.0001	1000	0	4	4.1	chrom	2520000000	72200000	0.0287
7	0.0001	1000	0	4	4.2	chrom	2600000000	68800000	0.0265
7	0.0001	1000	0	4	4.3	chrom	2040000000	67800000	0.0332
7	0.0001	1000	0	4	4.4	chrom	1980000000	89800000	0.0454
7	0.0001	1000	0	4	4.5	chrom	2560000000	84200000	0.0329
7	0.0001	1000	0	4	4.6	chrom	3040000000	76600000	0.0252
7	1e-06	1000	0	5	5.1	chrom	2280000000	5400	2.37e-06
7	1e-06	1000	0	5	5.2	chrom	2600000000	3290	1.27e-06
7	1e-06	1000	0	5	5.3	chrom	2320000000	2260	9.74e-07
7	1e-06	1000	0	5	5.4	chrom	1960000000	2380	1.21e-06
7	1e-06	1000	0	5	5.5	chrom	1760000000	2430	1.38e-06
7	1e-06	1000	0	5	5.6	chrom	2380000000	3400	1.43e-06
7	1e-06	1000	0	6	6.1	chrom	2840000000	410000	0.000144
7	1e-06	1000	0	6	6.2	chrom	2040000000	320000	0.000157
7	1e-06	1000	0	6	6.3	chrom	1640000000	964000	0.000588
7	1e-06	1000	0	6	6.4	chrom	2360000000	278000	0.000118
7	1e-06	1000	0	6	6.5	chrom	2200000000	204000	9.27e-05
7	1e-06	1000	0	6	6.6	chrom	1920000000	210000	0.000109
7	1e-06	1000	0	7	7.1	chrom	2320000000	0	0
7	1e-06	1000	0	7	7.2	chrom	2620000000	5880	2.24e-06
7	1e-06	1000	0	7	7.3	chrom	2440000000	0	0
7	1e-06	1000	0	7	7.4	chrom	2420000000	0	0
7	1e-06	1000	0	7	7.5	chrom	2620000000	858	3.27e-07
7	1e-06	1000	0	7	7.6	chrom	3220000000	0	0
7	1e-06	1000	0	8	8.1	chrom	2220000000	138000	6.22e-05
7	1e-06	1000	0	8	8.2	chrom	2020000000	382000	0.000189
7	1e-06	1000	0	8	8.3	chrom	1780000000	208000	0.000117
7	1e-06	1000	0	8	8.4	chrom	1840000000	1680000	0.000913
7	1e-06	1000	0	8	8.5	chrom	1500000000	1090000	0.000729
7	1e-06	1000	0	8	8.6	chrom	1820000000	166000	9.12e-05
7	1e-07	1000	0	9	9.1	chrom	2080000000	635	3.05e-07
7	1e-07	1000	0	9	9.2	chrom	1940000000	590	3.04e-07
7	1e-07	1000	0	9	9.3	chrom	2020000000	1170	5.79e-07
7	1e-07	1000	0	9	9.4	chrom	2360000000	970	4.11e-07
7	1e-07	1000	0	9	9.5	chrom	1820000000	475	2.61e-07
7	1e-07	1000	0	9	9.6	chrom	1920000000	790	4.11e-07
7	1e-07	1000	0.1	10	10.1	chrom	1660000000	0	0
7	1e-07	1000	0.1	10	10.2	chrom	1980000000	5460000	0.00276
7	1e-07	1000	0.1	10	10.3	chrom	2100000000	2160000	0.00103
7	1e-07	1000	0.1	10	10.4	chrom	1580000000	0	0
7	1e-07	1000	0.1	10	10.5	chrom	1700000000	182000	0.000107
7	1e-07	1000	0.1	10	10.6	chrom	1840000000	158000	8.59e-05
7	1e-07	1000	0.1	11	11.1	chrom	1860000000	187	1e-07
7	1e-07	1000	0.1	11	11.2	chrom	1800000000	0	0
7	1e-07	1000	0.1	11	11.3	chrom	2040000000	0	0
7	1e-07	1000	0.1	11	11.4	chrom	1740000000	0	0
7	1e-07	1000	0.1	11	11.5	chrom	1800000000	0	0
7	1e-07	1000	0.1	11	11.6	chrom	1940000000	0	0
7	1e-07	1000	0.1	12	12.1	chrom	2580000000	2400000	0.00093
7	1e-07	1000	0.1	12	12.2	chrom	2120000000	1500000	0.000708
7	1e-07	1000	0.1	12	12.3	chrom	2900000000	0	0
7	1e-07	1000	0.1	12	12.4	chrom	2800000000	0	0
7	1e-07	1000	0.1	12	12.5	chrom	2800000000	0	0
7	1e-07	1000	0.1	12	12.6	chrom	2440000000	768000	0.000315
8	0.0001	1000	0.1	1	1.1	chrom	2480000000	202000	8.15e-05
8	0.0001	1000	0.1	1	1.2	chrom	2320000000	254000	0.000109
8	0.0001	1000	0.1	1	1.3	chrom	2060000000	216000	0.000105
8	0.0001	1000	0.1	1	1.4	chrom	2520000000	328000	0.00013
8	0.0001	1000	0.1	1	1.5	chrom	2420000000	226000	9.34e-05
8	0.0001	1000	0.1	1	1.6	chrom	2340000000	258000	0.00011
8	0.0001	1000	0.1	2	2.1	chrom	2580000000	132000000	0.0511
8	0.0001	1000	0.1	2	2.2	chrom	3560000000	124000000	0.0348
8	0.0001	1000	0.1	2	2.3	chrom	2920000000	132000000	0.0453
8	0.0001	1000	0.1	2	2.4	chrom	3060000000	107000000	0.0349
8	0.0001	1000	0.1	2	2.5	chrom	2860000000	106000000	0.0372
8	0.0001	1000	0.1	2	2.6	chrom	2820000000	83800000	0.0297
8	0.0001	1000	0.1	3	3.1	chrom	2360000000	276000	0.000117
8	0.0001	1000	0.1	3	3.2	chrom	2840000000	398000	0.00014
8	0.0001	1000	0.1	3	3.3	chrom	2780000000	414000	0.000149
8	0.0001	1000	0.1	3	3.4	chrom	3100000000	242000	7.81e-05
8	0.0001	1000	0.1	3	3.5	chrom	3160000000	266000	8.42e-05
8	0.0001	1000	0.1	3	3.6	chrom	2580000000	288000	0.000112
8	0.0001	1000	0.1	4	4.1	chrom	3320000000	166000000	0.05
8	0.0001	1000	0.1	4	4.2	chrom	2840000000	206000000	0.0725
8	0.0001	1000	0.1	4	4.3	chrom	3120000000	216000000	0.0692
8	0.0001	1000	0.1	4	4.4	chrom	3140000000	302000000	0.0962
8	0.0001	1000	0.1	4	4.5	chrom	3440000000	190000000	0.0552
8	0.0001	1000	0.1	4	4.6	chrom	3040000000	228000000	0.075
8	1e-06	1000	0.1	5	5.1	chrom	2700000000	4590	1.7e-06
8	1e-06	1000	0.1	5	5.2	chrom	2660000000	4160	1.56e-06
8	1e-06	1000	0.1	5	5.3	chrom	1980000000	2240	1.13e-06
8	1e-06	1000	0.1	5	5.4	chrom	2420000000	2150	8.9e-07
8	1e-06	1000	0.1	5	5.5	chrom	2180000000	1550	7.13e-07
8	1e-06	1000	0.1	5	5.6	chrom	2300000000	3000	1.3e-06
8	1e-06	1000	0.1	6	6.1	chrom	2900000000	750000	0.000259
8	1e-06	1000	0.1	6	6.2	chrom	2880000000	696000	0.000242
8	1e-06	1000	0.1	6	6.3	chrom	2740000000	824000	0.000301
8	1e-06	1000	0.1	6	6.4	chrom	2440000000	590000	0.000242
8	1e-06	1000	0.1	6	6.5	chrom	2800000000	330000	0.000118
8	1e-06	1000	0.1	6	6.6	chrom	2220000000	574000	0.000259
8	1e-06	1000	0.1	7	7.1	chrom	4060000000	0	0
8	1e-06	1000	0.1	7	7.2	chrom	4180000000	6470	1.55e-06
8	1e-06	1000	0.1	7	7.3	chrom	3880000000	0	0
8	1e-06	1000	0.1	7	7.4	chrom	3800000000	0	0
8	1e-06	1000	0.1	7	7.5	chrom	3180000000	980	3.08e-07
8	1e-06	1000	0.1	7	7.6	chrom	3300000000	0	0
8	1e-06	1000	0.1	8	8.1	chrom	3000000000	318000	0.000106
8	1e-06	1000	0.1	8	8.2	chrom	2980000000	826000	0.000277
8	1e-06	1000	0.1	8	8.3	chrom	3000000000	494000	0.000165
8	1e-06	1000	0.1	8	8.4	chrom	2620000000	25100000	0.00958
8	1e-06	1000	0.1	8	8.5	chrom	2720000000	226000	8.31e-05
8	1e-06	1000	0.1	8	8.6	chrom	2560000000	358000	0.00014
8	1e-07	1000	0.1	9	9.1	chrom	2320000000	270	1.16e-07
8	1e-07	1000	0.1	9	9.2	chrom	2020000000	640	3.17e-07
8	1e-07	1000	0.1	9	9.3	chrom	2340000000	1340	5.71e-07
8	1e-07	1000	0.1	9	9.4	chrom	2420000000	613	2.53e-07
8	1e-07	1000	0.1	9	9.5	chrom	2660000000	275	1.03e-07
8	1e-07	1000	0.1	9	9.6	chrom	2740000000	850	3.1e-07
8	1e-07	1000	0.1	10	10.1	chrom	1660000000	0	0
8	1e-07	1000	0.1	10	10.2	chrom	3200000000	154000	4.81e-05
8	1e-07	1000	0.1	10	10.3	chrom	3000000000	562000	0.000187
8	1e-07	1000	0.1	10	10.4	chrom	2760000000	0	0
8	1e-07	1000	0.1	10	10.5	chrom	1980000000	394000	0.000199
8	1e-07	1000	0.1	10	10.6	chrom	2880000000	296000	0.000103
8	1e-07	1000	0.1	11	11.1	chrom	2920000000	2630	9.02e-07
8	1e-07	1000	0.1	11	11.2	chrom	1800000000	0	0
8	1e-07	1000	0.1	11	11.3	chrom	2040000000	0	0
8	1e-07	1000	0.1	11	11.4	chrom	1740000000	0	0
8	1e-07	1000	0.1	11	11.5	chrom	1800000000	0	0
8	1e-07	1000	0.1	11	11.6	chrom	1940000000	0	0
8	1e-07	1000	0.1	12	12.1	chrom	2580000000	4440000	0.00172
8	1e-07	1000	0.1	12	12.2	chrom	2680000000	3840000	0.00143
8	1e-07	1000	0.1	12	12.3	chrom	2900000000	0	0
8	1e-07	1000	0.1	12	12.4	chrom	2800000000	0	0
8	1e-07	1000	0.1	12	12.5	chrom	2800000000	0	0
8	1e-07	1000	0.1	12	12.6	chrom	3320000000	216000	6.51e-05
9	0.0001	1000	0.1	1	1.1	chrom	4260000000	550000	0.000129
9	0.0001	1000	0.1	1	1.2	chrom	3660000000	418000	0.000114
9	0.0001	1000	0.1	1	1.3	chrom	6300000000	672000	0.000107
9	0.0001	1000	0.1	1	1.4	chrom	7420000000	850000	0.000115
9	0.0001	1000	0.1	1	1.5	chrom	5220000000	446000	8.54e-05
9	0.0001	1000	0.1	1	1.6	chrom	5960000000	548000	9.19e-05
9	0.0001	1000	0.1	2	2.1	chrom	3720000000	306000000	0.0823
9	0.0001	1000	0.1	2	2.2	chrom	3660000000	262000000	0.0716
9	0.0001	1000	0.1	2	2.3	chrom	5360000000	474000000	0.0884
9	0.0001	1000	0.1	2	2.4	chrom	3500000000	238000000	0.068
9	0.0001	1000	0.1	2	2.5	chrom	3660000000	250000000	0.0683
9	0.0001	1000	0.1	2	2.6	chrom	3440000000	202000000	0.0587
9	0.0001	1000	0.1	3	3.1	chrom	3400000000	342000	0.000101
9	0.0001	1000	0.1	3	3.2	chrom	4500000000	462000	0.000103
9	0.0001	1000	0.1	3	3.3	chrom	3680000000	424000	0.000115
9	0.0001	1000	0.1	3	3.4	chrom	7960000000	384000	4.82e-05
9	0.0001	1000	0.1	3	3.5	chrom	4820000000	412000	8.55e-05
9	0.0001	1000	0.1	3	3.6	chrom	3040000000	264000	8.68e-05
9	0.0001	1000	0.1	4	4.1	chrom	3760000000	358000000	0.0952
9	0.0001	1000	0.1	4	4.2	chrom	5160000000	504000000	0.0977
9	0.0001	1000	0.1	4	4.3	chrom	4800000000	440000000	0.0917
9	0.0001	1000	0.1	4	4.4	chrom	6500000000	834000000	0.128
9	0.0001	1000	0.1	4	4.5	chrom	4620000000	422000000	0.0913
9	0.0001	1000	0.1	4	4.6	chrom	5460000000	552000000	0.101
9	1e-06	1000	0.1	5	5.1	chrom	2600000000	3770	1.45e-06
9	1e-06	1000	0.1	5	5.2	chrom	2800000000	2170	7.74e-07
9	1e-06	1000	0.1	5	5.3	chrom	3280000000	2510	7.66e-07
9	1e-06	1000	0.1	5	5.4	chrom	3140000000	2440	7.77e-07
9	1e-06	1000	0.1	5	5.5	chrom	1720000000	280	1.63e-07
9	1e-06	1000	0.1	5	5.6	chrom	2000000000	3010	1.51e-06
9	1e-06	1000	0.1	6	6.1	chrom	3960000000	3700000	0.000934
9	1e-06	1000	0.1	6	6.2	chrom	5960000000	2180000	0.000366
9	1e-06	1000	0.1	6	6.3	chrom	7480000000	4200000	0.000561
9	1e-06	1000	0.1	6	6.4	chrom	5120000000	3460000	0.000676
9	1e-06	1000	0.1	6	6.5	chrom	6620000000	1720000	0.00026
9	1e-06	1000	0.1	6	6.6	chrom	6000000000	3060000	0.00051
9	1e-06	1000	0.1	7	7.1	chrom	3540000000	0	0
9	1e-06	1000	0.1	7	7.2	chrom	3380000000	6930	2.05e-06
9	1e-06	1000	0.1	7	7.3	chrom	2980000000	0	0
9	1e-06	1000	0.1	7	7.4	chrom	4040000000	0	0
9	1e-06	1000	0.1	7	7.5	chrom	3120000000	800	2.56e-07
9	1e-06	1000	0.1	7	7.6	chrom	2560000000	0	0
9	1e-06	1000	0.1	8	8.1	chrom	9920000000	1200000	0.000121
9	1e-06	1000	0.1	8	8.2	chrom	5700000000	2340000	0.000411
9	1e-06	1000	0.1	8	8.3	chrom	6860000000	2100000	0.000306
9	1e-06	1000	0.1	8	8.4	chrom	5220000000	14400000	0.00276
9	1e-06	1000	0.1	8	8.5	chrom	6040000000	7240000	0.0012
9	1e-06	1000	0.1	8	8.6	chrom	6060000000	1400000	0.000231
9	1e-07	1000	0.1	9	9.1	chrom	2780000000	220	7.91e-08
9	1e-07	1000	0.1	9	9.2	chrom	2420000000	793	3.27e-07
9	1e-07	1000	0.1	9	9.3	chrom	2780000000	888	3.19e-07
9	1e-07	1000	0.1	9	9.4	chrom	2740000000	393	1.43e-07
9	1e-07	1000	0.1	9	9.5	chrom	2320000000	162	6.98e-08
9	1e-07	1000	0.1	9	9.6	chrom	2460000000	620	2.52e-07
9	1e-07	1000	0.1	10	10.1	chrom	1660000000	0	0
9	1e-07	1000	0.1	10	10.2	chrom	3340000000	216000	6.47e-05
9	1e-07	1000	0.1	10	10.3	chrom	2660000000	782000	0.000294
9	1e-07	1000	0.1	10	10.4	chrom	2760000000	0	0
9	1e-07	1000	0.1	10	10.5	chrom	2920000000	906000	0.00031
9	1e-07	1000	0.1	10	10.6	chrom	3120000000	680000	0.000218
9	1e-07	1000	0.1	11	11.1	chrom	2700000000	4100	1.52e-06
9	1e-07	1000	0.1	11	11.2	chrom	1800000000	0	0
9	1e-07	1000	0.1	11	11.3	chrom	2040000000	0	0
9	1e-07	1000	0.1	11	11.4	chrom	1740000000	0	0
9	1e-07	1000	0.1	11	11.5	chrom	1800000000	0	0
9	1e-07	1000	0.1	11	11.6	chrom	1940000000	0	0
9	1e-07	1000	0.1	12	12.1	chrom	2640000000	6820000	0.00258
9	1e-07	1000	0.1	12	12.2	chrom	3180000000	6120000	0.00192
9	1e-07	1000	0.1	12	12.3	chrom	2900000000	0	0
9	1e-07	1000	0.1	12	12.4	chrom	2800000000	0	0
9	1e-07	1000	0.1	12	12.5	chrom	2800000000	0	0
9	1e-07	1000	0.1	12	12.6	chrom	3200000000	3340000	0.00104
10	0.0001	1000	0.1	1	1.1	chrom	5200000000	308000	5.92e-05
10	0.0001	1000	0.1	1	1.2	chrom	6320000000	412000	6.52e-05
10	0.0001	1000	0.1	1	1.3	chrom	6440000000	558000	8.66e-05
10	0.0001	1000	0.1	1	1.4	chrom	6700000000	670000	0.0001
10	0.0001	1000	0.1	1	1.5	chrom	8460000000	502000	5.93e-05
10	0.0001	1000	0.1	1	1.6	chrom	3860000000	260000	6.74e-05
10	0.0001	1000	0.1	2	2.1	chrom	2700000000	310000000	0.115
10	0.0001	1000	0.1	2	2.2	chrom	5600000000	844000000	0.151
10	0.0001	1000	0.1	2	2.3	chrom	8860000000	1070000000	0.121
10	0.0001	1000	0.1	2	2.4	chrom	7880000000	982000000	0.125
10	0.0001	1000	0.1	2	2.5	chrom	3820000000	494000000	0.129
10	0.0001	1000	0.1	2	2.6	chrom	8300000000	750000000	0.0904
10	0.0001	1000	0.1	3	3.1	chrom	6860000000	480000	7e-05
10	0.0001	1000	0.1	3	3.2	chrom	8340000000	556000	6.67e-05
10	0.0001	1000	0.1	3	3.3	chrom	5500000000	668000	0.000121
10	0.0001	1000	0.1	3	3.4	chrom	9040000000	522000	5.77e-05
10	0.0001	1000	0.1	3	3.5	chrom	5940000000	444000	7.47e-05
10	0.0001	1000	0.1	3	3.6	chrom	6320000000	380000	6.01e-05
10	0.0001	1000	0.1	4	4.1	chrom	2680000000	502000000	0.187
10	0.0001	1000	0.1	4	4.2	chrom	2900000000	532000000	0.183
10	0.0001	1000	0.1	4	4.3	chrom	2660000000	544000000	0.205
10	0.0001	1000	0.1	4	4.4	chrom	3380000000	832000000	0.246
10	0.0001	1000	0.1	4	4.5	chrom	2800000000	524000000	0.187
10	0.0001	1000	0.1	4	4.6	chrom	3400000000	694000000	0.204
10	1e-06	100	0	5	5.1	chrom	9000000000	0	0
10	1e-06	100	0	5	5.2	chrom	4260000000	80	1.88e-08
10	1e-06	100	0	5	5.3	chrom	5420000000	3010	5.56e-07
10	1e-06	100	0	5	5.4	chrom	7600000000	1530	2.01e-07
10	1e-06	100	0	5	5.5	chrom	3320000000	6180	1.86e-06
10	1e-06	100	0	5	5.6	chrom	7100000000	3970	5.59e-07
10	1e-06	100	0	6	6.1	chrom	9180000000	5400000	0.000588
10	1e-06	100	0	6	6.2	chrom	15800000000	5800000	0.000367
10	1e-06	100	0	6	6.3	chrom	10200000000	6800000	0.000669
10	1e-06	100	0	6	6.4	chrom	11200000000	5980000	0.000533
10	1e-06	100	0	6	6.5	chrom	12800000000	2880000	0.000225
10	1e-06	100	0	6	6.6	chrom	15000000000	5820000	0.000389
10	1e-06	100	0	7	7.1	chrom	4580000000	0	0
10	1e-06	100	0	7	7.2	chrom	6280000000	6940	1.11e-06
10	1e-06	100	0	7	7.3	chrom	5280000000	0	0
10	1e-06	100	0	7	7.4	chrom	6400000000	0	0
10	1e-06	100	0	7	7.5	chrom	5380000000	545	1.01e-07
10	1e-06	100	0	7	7.6	chrom	6220000000	0	0
10	1e-06	100	0	8	8.1	chrom	9460000000	2540000	0.000268
10	1e-06	100	0	8	8.2	chrom	7000000000	8280000	0.00118
10	1e-06	100	0	8	8.3	chrom	11000000000	6280000	0.00057
10	1e-06	100	0	8	8.4	chrom	15200000000	43000000	0.00283
10	1e-06	100	0	8	8.5	chrom	8700000000	18700000	0.00215
10	1e-06	100	0	8	8.6	chrom	10100000000	2460000	0.000243
10	1e-07	100	0	9	9.1	chrom	3920000000	60	1.53e-08
10	1e-07	100	0	9	9.2	chrom	2960000000	135	4.56e-08
10	1e-07	100	0	9	9.3	chrom	4220000000	1400	3.31e-07
10	1e-07	100	0	9	9.4	chrom	4700000000	293	6.22e-08
10	1e-07	100	0	9	9.5	chrom	2920000000	14	4.79e-09
10	1e-07	100	0	9	9.6	chrom	4940000000	413	8.35e-08
10	1e-07	100	0	10	10.1	chrom	1660000000	0	0
10	1e-07	100	0	10	10.2	chrom	3140000000	452000	0.000144
10	1e-07	100	0	10	10.3	chrom	3480000000	168000	4.83e-05
10	1e-07	100	0	10	10.4	chrom	2760000000	0	0
10	1e-07	100	0	10	10.5	chrom	2420000000	1340000	0.000554
10	1e-07	100	0	10	10.6	chrom	2500000000	1440000	0.000576
10	1e-07	100	0	11	11.1	chrom	3120000000	3950	1.26e-06
10	1e-07	100	0	11	11.2	chrom	1800000000	0	0
10	1e-07	100	0	11	11.3	chrom	2040000000	0	0
10	1e-07	100	0	11	11.4	chrom	1740000000	0	0
10	1e-07	100	0	11	11.5	chrom	1800000000	0	0
10	1e-07	100	0	11	11.6	chrom	1940000000	0	0
10	1e-07	100	0	12	12.1	chrom	2900000000	19200000	0.00662
10	1e-07	100	0	12	12.2	chrom	3000000000	15000000	0.005
10	1e-07	100	0	12	12.3	chrom	2900000000	0	0
10	1e-07	100	0	12	12.4	chrom	2800000000	0	0
10	1e-07	100	0	12	12.5	chrom	2800000000	0	0
10	1e-07	100	0	12	12.6	chrom	3140000000	10400000	0.00331
11	0.0001	100	0	1	1.1	chrom	2440000000	216000	8.85e-05
11	0.0001	100	0	1	1.2	chrom	1940000000	212000	0.000109
11	0.0001	100	0	1	1.3	chrom	2800000000	244000	8.71e-05
11	0.0001	100	0	1	1.4	chrom	3780000000	374000	9.89e-05
11	0.0001	100	0	1	1.5	chrom	2580000000	270000	0.000105
11	0.0001	100	0	1	1.6	chrom	2500000000	284000	0.000114
11	0.0001	100	0	2	2.1	chrom	2500000000	560000000	0.224
11	0.0001	100	0	2	2.2	chrom	3580000000	1280000000	0.358
11	0.0001	100	0	2	2.3	chrom	5020000000	1240000000	0.247
11	0.0001	100	0	2	2.4	chrom	3160000000	1000000000	0.316
11	0.0001	100	0	2	2.5	chrom	3980000000	960000000	0.241
11	0.0001	100	0	2	2.6	chrom	3660000000	820000000	0.224
11	0.0001	100	0	3	3.1	chrom	3280000000	250000	7.62e-05
11	0.0001	100	0	3	3.2	chrom	3280000000	338000	0.000103
11	0.0001	100	0	3	3.3	chrom	3440000000	320000	9.3e-05
11	0.0001	100	0	3	3.4	chrom	3400000000	258000	7.59e-05
11	0.0001	100	0	3	3.5	chrom	3260000000	284000	8.71e-05
11	0.0001	100	0	3	3.6	chrom	3200000000	304000	9.5e-05
11	0.0001	100	0	4	4.1	chrom	2740000000	940000000	0.343
11	0.0001	100	0	4	4.2	chrom	2740000000	940000000	0.343
11	0.0001	100	0	4	4.3	chrom	3300000000	980000000	0.297
11	0.0001	100	0	4	4.4	chrom	3440000000	1420000000	0.413
11	0.0001	100	0	4	4.5	chrom	3060000000	900000000	0.294
11	0.0001	100	0	4	4.6	chrom	2960000000	1140000000	0.385
11	1e-06	100	0	5	5.1	chrom	2200000000	3110	1.41e-06
11	1e-06	100	0	5	5.2	chrom	2380000000	0	0
11	1e-06	100	0	5	5.3	chrom	2280000000	2420	1.06e-06
11	1e-06	100	0	5	5.4	chrom	2380000000	1800	7.56e-07
11	1e-06	100	0	5	5.5	chrom	2560000000	3400	1.33e-06
11	1e-06	100	0	5	5.6	chrom	3060000000	3550	1.16e-06
11	1e-06	100	0	6	6.1	chrom	2320000000	3460000	0.00149
11	1e-06	100	0	6	6.2	chrom	2240000000	3940000	0.00176
11	1e-06	100	0	6	6.3	chrom	2200000000	4220000	0.00192
11	1e-06	100	0	6	6.4	chrom	1800000000	2920000	0.00162
11	1e-06	100	0	6	6.5	chrom	2240000000	2220000	0.000991
11	1e-06	100	0	6	6.6	chrom	1560000000	2060000	0.00132
11	1e-06	100	0	7	7.1	chrom	2760000000	0	0
11	1e-06	100	0	7	7.2	chrom	2260000000	3820	1.69e-06
11	1e-06	100	0	7	7.3	chrom	2960000000	0	0
11	1e-06	100	0	7	7.4	chrom	3300000000	0	0
11	1e-06	100	0	7	7.5	chrom	2060000000	150	7.28e-08
11	1e-06	100	0	7	7.6	chrom	4080000000	0	0
11	1e-06	100	0	8	8.1	chrom	2840000000	1980000	0.000697
11	1e-06	100	0	8	8.2	chrom	2600000000	6260000	0.00241
11	1e-06	100	0	8	8.3	chrom	3360000000	3920000	0.00117
11	1e-06	100	0	8	8.4	chrom	2920000000	22600000	0.00774
11	1e-06	100	0	8	8.5	chrom	3460000000	22600000	0.00653
11	1e-06	100	0	8	8.6	chrom	3180000000	3520000	0.00111
11	1e-07	100	0	9	9.1	chrom	2080000000	0	0
11	1e-07	100	0	9	9.2	chrom	2180000000	25	1.15e-08
11	1e-07	100	0	9	9.3	chrom	2040000000	600	2.94e-07
11	1e-07	100	0	9	9.4	chrom	2520000000	224	8.89e-08
11	1e-07	100	0	9	9.5	chrom	1800000000	0	0
11	1e-07	100	0	9	9.6	chrom	2480000000	180	7.26e-08
11	1e-07	100	0	10	10.1	chrom	1660000000	0	0
11	1e-07	100	0	10	10.2	chrom	2680000000	452000	0.000169
11	1e-07	100	0	10	10.3	chrom	2900000000	168000	5.79e-05
11	1e-07	100	0	10	10.4	chrom	2760000000	0	0
11	1e-07	100	0	10	10.5	chrom	4460000000	5020000	0.00113
11	1e-07	100	0	10	10.6	chrom	5220000000	4280000	0.00082
11	1e-07	100	0	11	11.1	chrom	2160000000	3040	1.41e-06
11	1e-07	100	0	11	11.2	chrom	1800000000	0	0
11	1e-07	100	0	11	11.3	chrom	2040000000	0	0
11	1e-07	100	0	11	11.4	chrom	1740000000	0	0
11	1e-07	100	0	11	11.5	chrom	1800000000	0	0
11	1e-07	100	0	11	11.6	chrom	1940000000	0	0
11	1e-07	100	0	12	12.1	chrom	3000000000	40800000	0.0136
11	1e-07	100	0	12	12.2	chrom	3280000000	28200000	0.0086
11	1e-07	100	0	12	12.3	chrom	2900000000	0	0
11	1e-07	100	0	12	12.4	chrom	2800000000	0	0
11	1e-07	100	0	12	12.5	chrom	2800000000	0	0
11	1e-07	100	0	12	12.6	chrom	3140000000	13200000	0.0042
12	0.0001	100	0	1	1.1	chrom	2940000000	226000	7.69e-05
12	0.0001	100	0	1	1.2	chrom	3580000000	352000	9.83e-05
12	0.0001	100	0	1	1.3	chrom	3800000000	340000	8.95e-05
12	0.0001	100	0	1	1.4	chrom	3820000000	430000	0.000113
12	0.0001	100	0	1	1.5	chrom	2980000000	230000	7.72e-05
12	0.0001	100	0	1	1.6	chrom	2780000000	318000	0.000114
12	0.0001	100	0	2	2.1	chrom	3100000000	1260000000	0.406
12	0.0001	100	0	2	2.2	chrom	3280000000	1280000000	0.39
12	0.0001	100	0	2	2.3	chrom	3980000000	1580000000	0.397
12	0.0001	100	0	2	2.4	chrom	2900000000	1420000000	0.49
12	0.0001	100	0	2	2.5	chrom	2480000000	1220000000	0.492
12	0.0001	100	0	2	2.6	chrom	2760000000	1260000000	0.457
12	0.0001	100	0	3	3.1	chrom	2600000000	240000	9.23e-05
12	0.0001	100	0	3	3.2	chrom	2060000000	220000	0.000107
12	0.0001	100	0	3	3.3	chrom	2420000000	270000	0.000112
12	0.0001	100	0	3	3.4	chrom	2740000000	252000	9.2e-05
12	0.0001	100	0	3	3.5	chrom	2640000000	294000	0.000111
12	0.0001	100	0	3	3.6	chrom	2640000000	258000	9.77e-05
12	0.0001	100	0	4	4.1	chrom	3900000000	1920000000	0.492
12	0.0001	100	0	4	4.2	chrom	3940000000	1820000000	0.462
12	0.0001	100	0	4	4.3	chrom	2800000000	1660000000	0.593
12	0.0001	100	0	4	4.4	chrom	2400000000	2260000000	0.942
12	0.0001	100	0	4	4.5	chrom	2440000000	1760000000	0.721
12	0.0001	100	0	4	4.6	chrom	2380000000	1180000000	0.496
12	1e-06	100	0	5	5.1	chrom	2680000000	3110	1.16e-06
12	1e-06	100	0	5	5.2	chrom	2880000000	0	0
12	1e-06	100	0	5	5.3	chrom	3640000000	2710	7.45e-07
12	1e-06	100	0	5	5.4	chrom	4260000000	2030	4.77e-07
12	1e-06	100	0	5	5.5	chrom	3640000000	3490	9.6e-07
12	1e-06	100	0	5	5.6	chrom	2780000000	3310	1.19e-06
12	1e-06	100	0	6	6.1	chrom	3400000000	13600000	0.004
12	1e-06	100	0	6	6.2	chrom	3160000000	11400000	0.00361
12	1e-06	100	0	6	6.3	chrom	3720000000	15000000	0.00403
12	1e-06	100	0	6	6.4	chrom	3700000000	10600000	0.00286
12	1e-06	100	0	6	6.5	chrom	2720000000	3380000	0.00124
12	1e-06	100	0	6	6.6	chrom	2420000000	6840000	0.00283
12	1e-06	100	0	7	7.1	chrom	2760000000	0	0
12	1e-06	100	0	7	7.2	chrom	5460000000	1870	3.43e-07
12	1e-06	100	0	7	7.3	chrom	2960000000	0	0
12	1e-06	100	0	7	7.4	chrom	3300000000	0	0
12	1e-06	100	0	7	7.5	chrom	3940000000	494	1.25e-07
12	1e-06	100	0	7	7.6	chrom	4080000000	0	0
12	1e-06	100	0	8	8.1	chrom	3400000000	3980000	0.00117
12	1e-06	100	0	8	8.2	chrom	3520000000	18400000	0.00523
12	1e-06	100	0	8	8.3	chrom	3620000000	7940000	0.00219
12	1e-06	100	0	8	8.4	chrom	3360000000	49200000	0.0146
12	1e-06	100	0	8	8.5	chrom	3260000000	37000000	0.0113
12	1e-06	100	0	8	8.6	chrom	2620000000	5760000	0.0022
12	1e-07	100	0	9	9.1	chrom	2580000000	0	0
12	1e-07	100	0	9	9.2	chrom	2940000000	4	1.36e-09
12	1e-07	100	0	9	9.3	chrom	1640000000	628	3.83e-07
12	1e-07	100	0	9	9.4	chrom	3180000000	184	5.79e-08
12	1e-07	100	0	9	9.5	chrom	3120000000	0	0
12	1e-07	100	0	9	9.6	chrom	2700000000	156	5.78e-08
12	1e-07	100	0	10	10.1	chrom	1660000000	0	0
12	1e-07	100	0	10	10.2	chrom	2480000000	140000	5.65e-05
12	1e-07	100	0	10	10.3	chrom	3380000000	5080000	0.0015
12	1e-07	100	0	10	10.4	chrom	2760000000	0	0
12	1e-07	100	0	10	10.5	chrom	3200000000	5140000	0.00161
12	1e-07	100	0	10	10.6	chrom	3220000000	3600000	0.00112
12	1e-07	100	0	11	11.1	chrom	3080000000	1060	3.44e-07
12	1e-07	100	0	11	11.2	chrom	1800000000	0	0
12	1e-07	100	0	11	11.3	chrom	2040000000	0	0
12	1e-07	100	0	11	11.4	chrom	1740000000	0	0
12	1e-07	100	0	11	11.5	chrom	1800000000	0	0
12	1e-07	100	0	11	11.6	chrom	1940000000	0	0
12	1e-07	100	0.1	12	12.1	chrom	3340000000	68600000	0.0205
12	1e-07	100	0.1	12	12.2	chrom	3400000000	55400000	0.0163
12	1e-07	100	0.1	12	12.3	chrom	2900000000	0	0
12	1e-07	100	0.1	12	12.4	chrom	2800000000	0	0
12	1e-07	100	0.1	12	12.5	chrom	2800000000	0	0
12	1e-07	100	0.1	12	12.6	chrom	3140000000	23000000	0.00732
13	0.0001	100	0.1	1	1.1	chrom	3740000000	334000	8.93e-05
13	0.0001	100	0.1	1	1.2	chrom	3840000000	374000	9.74e-05
13	0.0001	100	0.1	1	1.3	chrom	3560000000	354000	9.94e-05
13	0.0001	100	0.1	1	1.4	chrom	3300000000	424000	0.000128
13	0.0001	100	0.1	1	1.5	chrom	3920000000	376000	9.59e-05
13	0.0001	100	0.1	1	1.6	chrom	4660000000	534000	0.000115
13	0.0001	100	0.1	2	2.1	chrom	2700000000	1640000000	0.607
13	0.0001	100	0.1	2	2.2	chrom	2320000000	1340000000	0.578
13	0.0001	100	0.1	2	2.3	chrom	2500000000	1620000000	0.648
13	0.0001	100	0.1	2	2.4	chrom	2360000000	1420000000	0.602
13	0.0001	100	0.1	2	2.5	chrom	2580000000	1360000000	0.527
13	0.0001	100	0.1	2	2.6	chrom	2400000000	1180000000	0.492
13	0.0001	100	0.1	3	3.1	chrom	2660000000	210000	7.89e-05
13	0.0001	100	0.1	3	3.2	chrom	2420000000	266000	0.00011
13	0.0001	100	0.1	3	3.3	chrom	1960000000	270000	0.000138
13	0.0001	100	0.1	3	3.4	chrom	2680000000	244000	9.1e-05
13	0.0001	100	0.1	3	3.5	chrom	1980000000	268000	0.000135
13	0.0001	100	0.1	3	3.6	chrom	2860000000	312000	0.000109
13	0.0001	100	0.1	4	4.1	chrom	3360000000	2020000000	0.601
13	0.0001	100	0.1	4	4.2	chrom	3240000000	2260000000	0.698
13	0.0001	100	0.1	4	4.3	chrom	3600000000	1960000000	0.544
13	0.0001	100	0.1	4	4.4	chrom	3440000000	2420000000	0.703
13	0.0001	100	0.1	4	4.5	chrom	2720000000	2000000000	0.735
13	0.0001	100	0.1	4	4.6	chrom	2840000000	2100000000	0.739
13	1e-06	100	0.1	5	5.1	chrom	2280000000	3330	1.46e-06
13	1e-06	100	0.1	5	5.2	chrom	2960000000	0	0
13	1e-06	100	0.1	5	5.3	chrom	2320000000	1420	6.12e-07
13	1e-06	100	0.1	5	5.4	chrom	2520000000	2110	8.36e-07
13	1e-06	100	0.1	5	5.5	chrom	2560000000	4950	1.93e-06
13	1e-06	100	0.1	5	5.6	chrom	2660000000	3200	1.2e-06
13	1e-06	100	0.1	6	6.1	chrom	3040000000	16800000	0.00553
13	1e-06	100	0.1	6	6.2	chrom	2760000000	13400000	0.00486
13	1e-06	100	0.1	6	6.3	chrom	3040000000	17200000	0.00566
13	1e-06	100	0.1	6	6.4	chrom	2140000000	14200000	0.00664
13	1e-06	100	0.1	6	6.5	chrom	2840000000	6780000	0.00239
13	1e-06	100	0.1	6	6.6	chrom	3280000000	12200000	0.00372
13	1e-06	100	0.1	7	7.1	chrom	2760000000	0	0
13	1e-06	100	0.1	7	7.2	chrom	2640000000	447	1.69e-07
13	1e-06	100	0.1	7	7.3	chrom	2960000000	0	0
13	1e-06	100	0.1	7	7.4	chrom	3300000000	0	0
13	1e-06	100	0.1	7	7.5	chrom	2740000000	33.3	1.22e-08
13	1e-06	100	0.1	7	7.6	chrom	4080000000	0	0
13	1e-06	100	0.1	8	8.1	chrom	2920000000	6720000	0.0023
13	1e-06	100	0.1	8	8.2	chrom	2700000000	25600000	0.00948
13	1e-06	100	0.1	8	8.3	chrom	2060000000	11800000	0.00573
13	1e-06	100	0.1	8	8.4	chrom	2740000000	85200000	0.0311
13	1e-06	100	0.1	8	8.5	chrom	2560000000	68600000	0.0268
13	1e-06	100	0.1	8	8.6	chrom	2640000000	10400000	0.00394
13	1e-07	100	0.1	9	9.1	chrom	3340000000	0	0
13	1e-07	100	0.1	9	9.2	chrom	3160000000	0	0
13	1e-07	100	0.1	9	9.3	chrom	2800000000	402	1.44e-07
13	1e-07	100	0.1	9	9.4	chrom	4380000000	80	1.83e-08
13	1e-07	100	0.1	9	9.5	chrom	3880000000	0	0
13	1e-07	100	0.1	9	9.6	chrom	3580000000	56	1.56e-08
13	1e-07	100	0.1	10	10.1	chrom	1660000000	0	0
13	1e-07	100	0.1	10	10.2	chrom	2820000000	2580000	0.000915
13	1e-07	100	0.1	10	10.3	chrom	3220000000	9600000	0.00298
13	1e-07	100	0.1	10	10.4	chrom	2760000000	0	0
13	1e-07	100	0.1	10	10.5	chrom	2740000000	9200000	0.00336
13	1e-07	100	0.1	10	10.6	chrom	2840000000	7740000	0.00273
13	1e-07	100	0.1	11	11.1	chrom	3160000000	698	2.21e-07
13	1e-07	100	0.1	11	11.2	chrom	1800000000	0	0
13	1e-07	100	0.1	11	11.3	chrom	2040000000	0	0
13	1e-07	100	0.1	11	11.4	chrom	1740000000	0	0
13	1e-07	100	0.1	11	11.5	chrom	1800000000	0	0
13	1e-07	100	0.1	11	11.6	chrom	1940000000	0	0
13	1e-07	100	0.1	12	12.1	chrom	3440000000	176000000	0.0512
13	1e-07	100	0.1	12	12.2	chrom	2960000000	98000000	0.0331
13	1e-07	100	0.1	12	12.3	chrom	2900000000	0	0
13	1e-07	100	0.1	12	12.4	chrom	2800000000	0	0
13	1e-07	100	0.1	12	12.5	chrom	2800000000	0	0
13	1e-07	100	0.1	12	12.6	chrom	2960000000	46600000	0.0157
14	0.0001	100	0.1	1	1.1	chrom	2040000000	218000	0.000107
14	0.0001	100	0.1	1	1.2	chrom	2300000000	194000	8.43e-05
14	0.0001	100	0.1	1	1.3	chrom	2320000000	218000	9.4e-05
14	0.0001	100	0.1	1	1.4	chrom	2360000000	334000	0.000142
14	0.0001	100	0.1	1	1.5	chrom	2420000000	216000	8.93e-05
14	0.0001	100	0.1	1	1.6	chrom	2840000000	282000	9.93e-05
14	0.0001	100	0.1	2	2.1	chrom	5660000000	1060000000	0.187
14	0.0001	100	0.1	2	2.2	chrom	1980000000	1820000000	0.919
14	0.0001	100	0.1	2	2.3	chrom	2160000000	1660000000	0.769
14	0.0001	100	0.1	2	2.4	chrom	2960000000	1460000000	0.493
14	0.0001	100	0.1	2	2.5	chrom	3120000000	1820000000	0.583
14	0.0001	100	0.1	2	2.6	chrom	2800000000	1640000000	0.586
14	0.0001	100	0.1	3	3.1	chrom	2540000000	132000	5.2e-05
14	0.0001	100	0.1	3	3.2	chrom	2560000000	288000	0.000113
14	0.0001	100	0.1	3	3.3	chrom	2180000000	228000	0.000105
14	0.0001	100	0.1	3	3.4	chrom	2680000000	204000	7.61e-05
14	0.0001	100	0.1	3	3.5	chrom	2080000000	232000	0.000112
14	0.0001	100	0.1	3	3.6	chrom	4260000000	284000	6.67e-05
14	0.0001	100	0.1	4	4.1	chrom	3360000000	1900000000	0.565
14	0.0001	100	0.1	4	4.2	chrom	2560000000	1340000000	0.523
14	0.0001	100	0.1	4	4.3	chrom	2760000000	1860000000	0.674
14	0.0001	100	0.1	4	4.4	chrom	3260000000	2020000000	0.62
14	0.0001	100	0.1	4	4.5	chrom	2960000000	2040000000	0.689
14	0.0001	100	0.1	4	4.6	chrom	2920000000	2380000000	0.815
14	1e-06	100	0.1	5	5.1	chrom	1800000000	4250	2.36e-06
14	1e-06	100	0.1	5	5.2	chrom	2540000000	0	0
14	1e-06	100	0.1	5	5.3	chrom	2300000000	693	3.01e-07
14	1e-06	100	0.1	5	5.4	chrom	1860000000	1890	1.02e-06
14	1e-06	100	0.1	5	5.5	chrom	2300000000	4260	1.85e-06
14	1e-06	100	0.1	5	5.6	chrom	2400000000	1950	8.14e-07
14	1e-06	100	0.1	6	6.1	chrom	1700000000	11600000	0.00682
14	1e-06	100	0.1	6	6.2	chrom	2400000000	15600000	0.0065
14	1e-06	100	0.1	6	6.3	chrom	2060000000	19800000	0.00961
14	1e-06	100	0.1	6	6.4	chrom	2000000000	21200000	0.0106
14	1e-06	100	0.1	6	6.5	chrom	2100000000	14000000	0.00667
14	1e-06	100	0.1	6	6.6	chrom	3080000000	18200000	0.00591
14	1e-06	100	0.1	7	7.1	chrom	2760000000	0	0
14	1e-06	100	0.1	7	7.2	chrom	2120000000	0	0
14	1e-06	100	0.1	7	7.3	chrom	2960000000	0	0
14	1e-06	100	0.1	7	7.4	chrom	3300000000	0	0
14	1e-06	100	0.1	7	7.5	chrom	2420000000	1.82	7.51e-10
14	1e-06	100	0.1	7	7.6	chrom	4080000000	0	0
14	1e-06	100	0.1	8	8.1	chrom	2680000000	11000000	0.0041
14	1e-06	100	0.1	8	8.2	chrom	2620000000	35400000	0.0135
14	1e-06	100	0.1	8	8.3	chrom	2940000000	22200000	0.00755
14	1e-06	100	0.1	8	8.4	chrom	2520000000	13800000	0.00548
14	1e-06	100	0.1	8	8.5	chrom	2080000000	99800000	0.048
14	1e-06	100	0.1	8	8.6	chrom	2240000000	16400000	0.00732
14	1e-07	100	0.1	9	9.1	chrom	3780000000	0	0
14	1e-07	100	0.1	9	9.2	chrom	2040000000	0	0
14	1e-07	100	0.1	9	9.3	chrom	2120000000	70	3.3e-08
14	1e-07	100	0.1	9	9.4	chrom	2400000000	230	9.58e-08
14	1e-07	100	0.1	9	9.5	chrom	2240000000	0	0
14	1e-07	100	0.1	9	9.6	chrom	1340000000	0	0
14	1e-07	100	0.1	10	10.1	chrom	1660000000	0	0
14	1e-07	100	0.1	10	10.2	chrom	2060000000	2800000	0.00136
14	1e-07	100	0.1	10	10.3	chrom	2260000000	12400000	0.00549
14	1e-07	100	0.1	10	10.4	chrom	2760000000	0	0
14	1e-07	100	0.1	10	10.5	chrom	2100000000	11600000	0.00552
14	1e-07	100	0.1	10	10.6	chrom	2240000000	12800000	0.00571
14	1e-07	100	0.1	11	11.1	chrom	2320000000	0	0
14	1e-07	100	0.1	11	11.2	chrom	1800000000	0	0
14	1e-07	100	0.1	11	11.3	chrom	2040000000	0	0
14	1e-07	100	0.1	11	11.4	chrom	1740000000	0	0
14	1e-07	100	0.1	11	11.5	chrom	1800000000	0	0
14	1e-07	100	0.1	11	11.6	chrom	1940000000	0	0
14	1e-07	100	0.1	12	12.1	chrom	2320000000	254000000	0.109
14	1e-07	100	0.1	12	12.2	chrom	2320000000	148000000	0.0638
14	1e-07	100	0.1	12	12.3	chrom	2900000000	0	0
14	1e-07	100	0.1	12	12.4	chrom	2800000000	0	0
14	1e-07	100	0.1	12	12.5	chrom	2800000000	0	0
14	1e-07	100	0.1	12	12.6	chrom	2320000000	56200000	0.0242
15	0.0001	100	0.1	1	1.1	chrom	2800000000	204000	7.29e-05
15	0.0001	100	0.1	1	1.2	chrom	3040000000	206000	6.78e-05
15	0.0001	100	0.1	1	1.3	chrom	2640000000	30000	1.14e-05
15	0.0001	100	0.1	1	1.4	chrom	2600000000	340000	0.000131
15	0.0001	100	0.1	1	1.5	chrom	2620000000	194000	7.4e-05
15	0.0001	100	0.1	1	1.6	chrom	2500000000	302000	0.000121
15	0.0001	100	0.1	2	2.1	chrom	2760000000	1740000000	0.744
15	0.0001	100	0.1	2	2.2	chrom	2240000000	1780000000	0.736
15	0.0001	100	0.1	2	2.3	chrom	2000000000	1660000000	0.669
15	0.0001	100	0.1	2	2.4	chrom	2300000000	1840000000	0.73
15	0.0001	100	0.1	2	2.5	chrom	2120000000	1560000000	0.757
15	0.0001	100	0.1	2	2.6	chrom	2380000000	1620000000	0.692
15	0.0001	100	0.1	3	3.1	chrom	2880000000	156000	5.42e-05
15	0.0001	100	0.1	3	3.2	chrom	2900000000	172000	5.93e-05
15	0.0001	100	0.1	3	3.3	chrom	2720000000	206000	7.57e-05
15	0.0001	100	0.1	3	3.4	chrom	2480000000	172000	6.94e-05
15	0.0001	100	0.1	3	3.5	chrom	2280000000	152000	6.67e-05
15	0.0001	100	0.1	3	3.6	chrom	2800000000	196000	7e-05
15	0.0001	100	0.1	4	4.1	chrom	2740000000	2400000000	0.828
15	0.0001	100	0.1	4	4.2	chrom	3760000000	1720000000	0.748
15	0.0001	100	0.1	4	4.3	chrom	3260000000	3440000000	0.86
15	0.0001	100	0.1	4	4.4	chrom	3940000000	2720000000	0.861
15	0.0001	100	0.1	4	4.5	chrom	2980000000	2060000000	0.798
15	0.0001	100	0.1	4	4.6	chrom	3020000000	2540000000	0.864
15	1e-06	100	0.1	5	5.1	chrom	2240000000	3570	1.6e-06
15	1e-06	100	0.1	5	5.2	chrom	2120000000	0	0
15	1e-06	100	0.1	5	5.3	chrom	2280000000	367	1.61e-07
15	1e-06	100	0.1	5	5.4	chrom	2200000000	653	2.97e-07
15	1e-06	100	0.1	5	5.5	chrom	2040000000	3500	1.72e-06
15	1e-06	100	0.1	5	5.6	chrom	1960000000	2160	1.1e-06
15	1e-06	100	0.1	6	6.1	chrom	2200000000	43400000	0.0197
15	1e-06	100	0.1	6	6.2	chrom	1900000000	33200000	0.0175
15	1e-06	100	0.1	6	6.3	chrom	2120000000	33600000	0.0158
15	1e-06	100	0.1	6	6.4	chrom	1940000000	38200000	0.0197
15	1e-06	100	0.1	6	6.5	chrom	2320000000	15000000	0.00647
15	1e-06	100	0.1	6	6.6	chrom	1940000000	27000000	0.0139
15	1e-06	1000	0	7	7.1	chrom	2760000000	0	0
15	1e-06	1000	0	7	7.2	chrom	2000000000	0	0
15	1e-06	1000	0	7	7.3	chrom	2960000000	0	0
15	1e-06	1000	0	7	7.4	chrom	3300000000	0	0
15	1e-06	1000	0	7	7.5	chrom	2280000000	0	0
15	1e-06	1000	0	7	7.6	chrom	4080000000	0	0
15	1e-06	1000	0	8	8.1	chrom	2160000000	20200000	0.00935
15	1e-06	1000	0	8	8.2	chrom	2260000000	58200000	0.0258
15	1e-06	1000	0	8	8.3	chrom	2160000000	31600000	0.0146
15	1e-06	1000	0	8	8.4	chrom	2840000000	19000000	0.00669
15	1e-06	1000	0	8	8.5	chrom	2460000000	19200000	0.0078
15	1e-06	1000	0	8	8.6	chrom	2700000000	34200000	0.0127
15	1e-07	1000	0	9	9.1	chrom	3780000000	0	0
15	1e-07	1000	0	9	9.2	chrom	2400000000	0	0
15	1e-07	1000	0	9	9.3	chrom	2880000000	0	0
15	1e-07	1000	0	9	9.4	chrom	3020000000	0	0
15	1e-07	1000	0	9	9.5	chrom	2240000000	0	0
15	1e-07	1000	0	9	9.6	chrom	2160000000	0	0
15	1e-07	1000	0	10	10.1	chrom	1660000000	0	0
15	1e-07	1000	0	10	10.2	chrom	2740000000	6360000	0.00232
15	1e-07	1000	0	10	10.3	chrom	2700000000	32000000	0.0119
15	1e-07	1000	0	10	10.4	chrom	2760000000	0	0
15	1e-07	1000	0	10	10.5	chrom	2740000000	25400000	0.00927
15	1e-07	1000	0	10	10.6	chrom	2800000000	19800000	0.00707
15	1e-07	1000	0	11	11.1	chrom	2200000000	0	0
15	1e-07	1000	0	11	11.2	chrom	1800000000	0	0
15	1e-07	1000	0	11	11.3	chrom	2040000000	0	0
15	1e-07	1000	0	11	11.4	chrom	1740000000	0	0
15	1e-07	1000	0	11	11.5	chrom	1800000000	0	0
15	1e-07	1000	0	11	11.6	chrom	1940000000	0	0
15	1e-07	1000	0	12	12.1	chrom	2820000000	474000000	0.168
15	1e-07	1000	0	12	12.2	chrom	2580000000	210000000	0.0814
15	1e-07	1000	0	12	12.3	chrom	2900000000	0	0
15	1e-07	1000	0	12	12.4	chrom	2800000000	0	0
15	1e-07	1000	0	12	12.5	chrom	2800000000	0	0
15	1e-07	1000	0	12	12.6	chrom	2560000000	120000000	0.0469
16	0.0001	1000	0	1	1.1	chrom	3220000000	266000	8.26e-05
16	0.0001	1000	0	1	1.2	chrom	2760000000	192000	6.96e-05
16	0.0001	1000	0	1	1.3	chrom	3180000000	188000	5.91e-05
16	0.0001	1000	0	1	1.4	chrom	3820000000	440000	0.000115
16	0.0001	1000	0	1	1.5	chrom	3540000000	254000	7.18e-05
16	0.0001	1000	0	1	1.6	chrom	2700000000	312000	0.000116
16	0.0001	1000	0	2	2.1	chrom	2260000000	2340000000	0.765
16	0.0001	1000	0	2	2.2	chrom	3700000000	2820000000	0.849
16	0.0001	1000	0	2	2.3	chrom	3620000000	3520000000	0.762
16	0.0001	1000	0	2	2.4	chrom	3560000000	2420000000	0.644
16	0.0001	1000	0	2	2.5	chrom	6260000000	5660000000	0.811
16	0.0001	1000	0	2	2.6	chrom	3620000000	2800000000	0.795
16	0.0001	1000	0	3	3.1	chrom	2680000000	112000	4.18e-05
16	0.0001	1000	0	3	3.2	chrom	2860000000	128000	4.48e-05
16	0.0001	1000	0	3	3.3	chrom	3340000000	186000	5.57e-05
16	0.0001	1000	0	3	3.4	chrom	3460000000	168000	4.86e-05
16	0.0001	1000	0	3	3.5	chrom	3220000000	154000	4.78e-05
16	0.0001	1000	0	3	3.6	chrom	2340000000	142000	6.07e-05
16	0.0001	1000	0	4	4.1	chrom	4240000000	4420000000	0.867
16	0.0001	1000	0	4	4.2	chrom	4200000000	4400000000	0.891
16	0.0001	1000	0	4	4.3	chrom	4240000000	4120000000	0.877
16	0.0001	1000	0	4	4.4	chrom	4980000000	4460000000	0.953
16	0.0001	1000	0	4	4.5	chrom	4700000000	4960000000	0.922
16	0.0001	1000	0	4	4.6	chrom	3560000000	3640000000	0.91
16	1e-06	1000	0	5	5.1	chrom	3200000000	3730	1.16e-06
16	1e-06	1000	0	5	5.2	chrom	2340000000	0	0
16	1e-06	1000	0	5	5.3	chrom	2940000000	26.7	9.07e-09
16	1e-06	1000	0	5	5.4	chrom	2740000000	267	9.73e-08
16	1e-06	1000	0	5	5.5	chrom	2420000000	2730	1.13e-06
16	1e-06	1000	0	5	5.6	chrom	3160000000	2050	6.5e-07
16	1e-06	1000	0	6	6.1	chrom	2600000000	54800000	0.0211
16	1e-06	1000	0	6	6.2	chrom	2500000000	54000000	0.0216
16	1e-06	1000	0	6	6.3	chrom	3600000000	56200000	0.0156
16	1e-06	1000	0	6	6.4	chrom	2080000000	46400000	0.0223
16	1e-06	1000	0	6	6.5	chrom	2140000000	27200000	0.0127
16	1e-06	1000	0	6	6.6	chrom	2180000000	60600000	0.0278
16	1e-06	1000	0	7	7.1	chrom	2760000000	0	0
16	1e-06	1000	0	7	7.2	chrom	2260000000	0	0
16	1e-06	1000	0	7	7.3	chrom	2960000000	0	0
16	1e-06	1000	0	7	7.4	chrom	3300000000	0	0
16	1e-06	1000	0	7	7.5	chrom	2020000000	0	0
16	1e-06	1000	0	7	7.6	chrom	4080000000	0	0
16	1e-06	1000	0	8	8.1	chrom	2220000000	28600000	0.0129
16	1e-06	1000	0	8	8.2	chrom	2280000000	87800000	0.0385
16	1e-06	1000	0	8	8.3	chrom	1920000000	54400000	0.0283
16	1e-06	1000	0	8	8.4	chrom	2460000000	26600000	0.0108
16	1e-06	1000	0	8	8.5	chrom	3200000000	23600000	0.00738
16	1e-06	1000	0	8	8.6	chrom	2660000000	48000000	0.018
16	1e-07	1000	0	9	9.1	chrom	3780000000	0	0
16	1e-07	1000	0	9	9.2	chrom	4880000000	0	0
16	1e-07	1000	0	9	9.3	chrom	3520000000	0	0
16	1e-07	1000	0	9	9.4	chrom	3220000000	0	0
16	1e-07	1000	0	9	9.5	chrom	2240000000	0	0
16	1e-07	1000	0	9	9.6	chrom	4200000000	0	0
16	1e-07	1000	0	10	10.1	chrom	1660000000	0	0
16	1e-07	1000	0	10	10.2	chrom	2020000000	9600000	0.00475
16	1e-07	1000	0	10	10.3	chrom	2220000000	32000000	0.0144
16	1e-07	1000	0	10	10.4	chrom	2760000000	0	0
16	1e-07	1000	0	10	10.5	chrom	1820000000	30600000	0.0168
16	1e-07	1000	0	10	10.6	chrom	2480000000	25200000	0.0102
16	1e-07	1000	0	11	11.1	chrom	3920000000	0	0
16	1e-07	1000	0	11	11.2	chrom	1800000000	0	0
16	1e-07	1000	0	11	11.3	chrom	2040000000	0	0
16	1e-07	1000	0	11	11.4	chrom	1740000000	0	0
16	1e-07	1000	0	11	11.5	chrom	1800000000	0	0
16	1e-07	1000	0	11	11.6	chrom	1940000000	0	0
16	1e-07	1000	0	12	12.1	chrom	2260000000	644000000	0.285
16	1e-07	1000	0	12	12.2	chrom	2720000000	292000000	0.107
16	1e-07	1000	0	12	12.3	chrom	2900000000	0	0
16	1e-07	1000	0	12	12.4	chrom	2800000000	0	0
16	1e-07	1000	0	12	12.5	chrom	2800000000	0	0
16	1e-07	1000	0	12	12.6	chrom	2100000000	136000000	0.0648
17	0.0001	1000	0	1	1.1	chrom	11700000000	386000	3.3e-05
17	0.0001	1000	0	1	1.2	chrom	16700000000	318000	1.9e-05
17	0.0001	1000	0	1	1.3	chrom	9020000000	306000	3.39e-05
17	0.0001	1000	0	1	1.4	chrom	15600000000	680000	4.35e-05
17	0.0001	1000	0	1	1.5	chrom	12100000000	314000	2.6e-05
17	0.0001	1000	0	1	1.6	chrom	22400000000	520000	2.32e-05
17	0.0001	1000	0	2	2.1	chrom	7220000000	6960000000	0.852
17	0.0001	1000	0	2	2.2	chrom	6680000000	8000000000	0.935
17	0.0001	1000	0	2	2.3	chrom	7080000000	6980000000	0.877
17	0.0001	1000	0	2	2.4	chrom	7660000000	9280000000	0.867
17	0.0001	1000	0	2	2.5	chrom	7020000000	7280000000	0.903
17	0.0001	1000	0	2	2.6	chrom	8680000000	12200000000	0.896
17	0.0001	1000	0	3	3.1	chrom	15900000000	83800	5.26e-06
17	0.0001	1000	0	3	3.2	chrom	20000000000	108000	5.4e-06
17	0.0001	1000	0	3	3.3	chrom	30200000000	114000	3.77e-06
17	0.0001	1000	0	3	3.4	chrom	17800000000	224000	1.26e-05
17	0.0001	1000	0	3	3.5	chrom	15500000000	164000	1.06e-05
17	0.0001	1000	0	3	3.6	chrom	15200000000	142000	9.34e-06
17	0.0001	1000	0	4	4.1	chrom	12900000000	13500000000	0.941
17	0.0001	1000	0	4	4.2	chrom	13500000000	13300000000	0.942
17	0.0001	1000	0	4	4.3	chrom	10800000000	11900000000	0.948
17	0.0001	1000	0	4	4.4	chrom	9400000000	11500000000	0.96
17	0.0001	1000	0	4	4.5	chrom	4780000000	5180000000	0.953
17	0.0001	1000	0	4	4.6	chrom	6800000000	7320000000	0.941
17	1e-06	1000	0	5	5.1	chrom	8980000000	2610	2.91e-07
17	1e-06	1000	0	5	5.2	chrom	14400000000	0	0
17	1e-06	1000	0	5	5.3	chrom	15100000000	0	0
17	1e-06	1000	0	5	5.4	chrom	15800000000	12.5	7.89e-10
17	1e-06	1000	0	5	5.5	chrom	15800000000	2800	1.77e-07
17	1e-06	1000	0	5	5.6	chrom	10000000000	1210	1.2e-07
17	1e-06	1000	0	6	6.1	chrom	9240000000	370000000	0.04
17	1e-06	1000	0	6	6.2	chrom	10100000000	394000000	0.0392
17	1e-06	1000	0	6	6.3	chrom	17600000000	402000000	0.0228
17	1e-06	1000	0	6	6.4	chrom	16500000000	508000000	0.0309
17	1e-06	1000	0	6	6.5	chrom	12300000000	134000000	0.0109
17	1e-06	1000	0	6	6.6	chrom	9800000000	238000000	0.0243
17	1e-06	1000	0	7	7.1	chrom	2760000000	0	0
17	1e-06	1000	0	7	7.2	chrom	17200000000	0	0
17	1e-06	1000	0	7	7.3	chrom	2960000000	0	0
17	1e-06	1000	0	7	7.4	chrom	3300000000	0	0
17	1e-06	1000	0	7	7.5	chrom	13200000000	0	0
17	1e-06	1000	0	7	7.6	chrom	4080000000	0	0
17	1e-06	1000	0	8	8.1	chrom	10200000000	144000000	0.0141
17	1e-06	1000	0	8	8.2	chrom	13300000000	470000000	0.0354
17	1e-06	1000	0	8	8.3	chrom	11500000000	298000000	0.0259
17	1e-06	1000	0	8	8.4	chrom	11300000000	1320000000	0.117
17	1e-06	1000	0	8	8.5	chrom	10100000000	950000000	0.0942
17	1e-06	1000	0	8	8.6	chrom	9160000000	208000000	0.0227
17	1e-07	1000	0	9	9.1	chrom	3780000000	0	0
17	1e-07	1000	0	9	9.2	chrom	4880000000	0	0
17	1e-07	1000	0	9	9.3	chrom	6780000000	0	0
17	1e-07	1000	0	9	9.4	chrom	9700000000	0	0
17	1e-07	1000	0	9	9.5	chrom	2240000000	0	0
17	1e-07	1000	0	9	9.6	chrom	11000000000	0	0
17	1e-07	1000	0	10	10.1	chrom	1660000000	0	0
17	1e-07	1000	0	10	10.2	chrom	12900000000	41000000	0.00318
17	1e-07	1000	0	10	10.3	chrom	14300000000	232000000	0.0163
17	1e-07	1000	0	10	10.4	chrom	2760000000	0	0
17	1e-07	1000	0	10	10.5	chrom	13700000000	121000000	0.00887
17	1e-07	1000	0	10	10.6	chrom	9520000000	130000000	0.0137
17	1e-07	1000	0	11	11.1	chrom	14400000000	0	0
17	1e-07	1000	0	11	11.2	chrom	1800000000	0	0
17	1e-07	1000	0	11	11.3	chrom	2040000000	0	0
17	1e-07	1000	0	11	11.4	chrom	1740000000	0	0
17	1e-07	1000	0	11	11.5	chrom	1800000000	0	0
17	1e-07	1000	0	11	11.6	chrom	1940000000	0	0
17	1e-07	1000	0	12	12.1	chrom	17400000000	3630000000	0.209
17	1e-07	1000	0	12	12.2	chrom	13600000000	1450000000	0.106
17	1e-07	1000	0	12	12.3	chrom	2900000000	0	0
17	1e-07	1000	0	12	12.4	chrom	2800000000	0	0
17	1e-07	1000	0	12	12.5	chrom	2800000000	0	0
17	1e-07	1000	0	12	12.6	chrom	10400000000	840000000	0.0808
18	0.0001	1000	0	1	1.1	chrom	3520000000	270000	7.67e-05
18	0.0001	1000	0	1	1.2	chrom	3180000000	180000	5.66e-05
18	0.0001	1000	0	1	1.3	chrom	3280000000	144000	4.39e-05
18	0.0001	1000	0	1	1.4	chrom	3060000000	242000	7.91e-05
18	0.0001	1000	0	1	1.5	chrom	3220000000	156000	4.84e-05
18	0.0001	1000	0	1	1.6	chrom	2360000000	190000	8.05e-05
18	0.0001	1000	0.1	2	2.1	chrom	3880000000	2540000000	0.655
18	0.0001	1000	0.1	2	2.2	chrom	3120000000	2200000000	0.933
18	0.0001	1000	0.1	2	2.3	chrom	7760000000	4060000000	0.848
18	0.0001	1000	0.1	2	2.4	chrom	4720000000	2940000000	0.974
18	0.0001	1000	0.1	2	2.5	chrom	3880000000	3720000000	0.92
18	0.0001	1000	0.1	2	2.6	chrom	7280000000	5940000000	0.896
18	0.0001	1000	0.1	3	3.1	chrom	2760000000	35200	0
18	0.0001	1000	0.1	3	3.2	chrom	2620000000	39600	1.51e-05
18	0.0001	1000	0.1	3	3.3	chrom	3440000000	44400	1.29e-05
18	0.0001	1000	0.1	3	3.4	chrom	2780000000	54400	1.96e-05
18	0.0001	1000	0.1	3	3.5	chrom	2900000000	37200	1.28e-05
18	0.0001	1000	0.1	3	3.6	chrom	2420000000	64000	2.64e-05
18	0.0001	1000	0.1	4	4.1	chrom	5940000000	3700000000	0.927
18	0.0001	1000	0.1	4	4.2	chrom	1300000000	4140000000	0.924
18	0.0001	1000	0.1	4	4.3	chrom	8340000000	7120000000	0.945
18	0.0001	1000	0.1	4	4.4	chrom	7760000000	7420000000	0.963
18	0.0001	1000	0.1	4	4.5	chrom	5960000000	3100000000	0.961
18	0.0001	1000	0.1	4	4.6	chrom	3580000000	4440000000	0.966
18	1e-06	1000	0.1	5	5.1	chrom	6940000000	2030	2.92e-07
18	1e-06	1000	0.1	5	5.2	chrom	4540000000	0	0
18	1e-06	1000	0.1	5	5.3	chrom	3400000000	0	0
18	1e-06	1000	0.1	5	5.4	chrom	4240000000	0	0
18	1e-06	1000	0.1	5	5.5	chrom	4320000000	3250	7.52e-07
18	1e-06	1000	0.1	5	5.6	chrom	4220000000	1060	2.51e-07
18	1e-06	1000	0.1	6	6.1	chrom	2740000000	196000000	0.0715
18	1e-06	1000	0.1	6	6.2	chrom	4540000000	280000000	0.0617
18	1e-06	1000	0.1	6	6.3	chrom	3840000000	186000000	0.0484
18	1e-06	1000	0.1	6	6.4	chrom	5040000000	278000000	0.0552
18	1e-06	1000	0.1	6	6.5	chrom	4380000000	94000000	0.0215
18	1e-06	1000	0.1	6	6.6	chrom	3300000000	156000000	0.0473
18	1e-06	1000	0.1	7	7.1	chrom	2760000000	0	0
18	1e-06	1000	0.1	7	7.2	chrom	17200000000	0	0
18	1e-06	1000	0.1	7	7.3	chrom	2960000000	0	0
18	1e-06	1000	0.1	7	7.4	chrom	3300000000	0	0
18	1e-06	1000	0.1	7	7.5	chrom	13200000000	0	0
18	1e-06	1000	0.1	7	7.6	chrom	4080000000	0	0
18	1e-06	1000	0.1	8	8.1	chrom	3280000000	96000000	0.0293
18	1e-06	1000	0.1	8	8.2	chrom	3980000000	296000000	0.0744
18	1e-06	1000	0.1	8	8.3	chrom	4080000000	180000000	0.0441
18	1e-06	1000	0.1	8	8.4	chrom	4400000000	980000000	0.223
18	1e-06	1000	0.1	8	8.5	chrom	3480000000	652000000	0.187
18	1e-06	1000	0.1	8	8.6	chrom	2520000000	130000000	0.0516
18	1e-07	1000	0.1	9	9.1	chrom	3780000000	0	0
18	1e-07	1000	0.1	9	9.2	chrom	4880000000	0	0
18	1e-07	1000	0.1	9	9.3	chrom	6780000000	0	0
18	1e-07	1000	0.1	9	9.4	chrom	9700000000	0	0
18	1e-07	1000	0.1	9	9.5	chrom	2240000000	0	0
18	1e-07	1000	0.1	9	9.6	chrom	11000000000	0	0
18	1e-07	1000	0.1	10	10.1	chrom	1660000000	0	0
18	1e-07	1000	0.1	10	10.2	chrom	2860000000	21000000	0.00734
18	1e-07	1000	0.1	10	10.3	chrom	2700000000	126000000	0.0467
18	1e-07	1000	0.1	10	10.4	chrom	2760000000	0	0
18	1e-07	1000	0.1	10	10.5	chrom	2740000000	96000000	0.035
18	1e-07	1000	0.1	10	10.6	chrom	3780000000	1220000000	0.323
18	1e-07	1000	0.1	11	11.1	chrom	14400000000	0	0
18	1e-07	1000	0.1	11	11.2	chrom	1800000000	0	0
18	1e-07	1000	0.1	11	11.3	chrom	2040000000	0	0
18	1e-07	1000	0.1	11	11.4	chrom	1740000000	0	0
18	1e-07	1000	0.1	11	11.5	chrom	1800000000	0	0
18	1e-07	1000	0.1	11	11.6	chrom	1940000000	0	0
18	1e-07	1000	0.1	12	12.1	chrom	2960000000	1720000000	0.581
18	1e-07	1000	0.1	12	12.2	chrom	2860000000	980000000	0.343
18	1e-07	1000	0.1	12	12.3	chrom	2900000000	0	0
18	1e-07	1000	0.1	12	12.4	chrom	2800000000	0	0
18	1e-07	1000	0.1	12	12.5	chrom	2800000000	0	0
18	1e-07	1000	0.1	12	12.6	chrom	2900000000	410000000	0.141
19	0.0001	1000	0.1	1	1.1	chrom	23000000000	570000	2.47e-05
19	0.0001	1000	0.1	1	1.2	chrom	14500000000	250000	1.73e-05
19	0.0001	1000	0.1	1	1.3	chrom	28500000000	258000	9.06e-06
19	0.0001	1000	0.1	1	1.4	chrom	16000000000	568000	3.54e-05
19	0.0001	1000	0.1	1	1.5	chrom	25300000000	356000	1.41e-05
19	0.0001	1000	0.1	1	1.6	chrom	19400000000	370000	1.91e-05
19	0.0001	1000	0.1	2	2.1	chrom	6620000000	6160000000	0.887
19	0.0001	1000	0.1	2	2.2	chrom	8560000000	7740000000	0.958
19	0.0001	1000	0.1	2	2.3	chrom	11100000000	12800000000	0.927
19	0.0001	1000	0.1	2	2.4	chrom	18200000000	15700000000	0.901
19	0.0001	1000	0.1	2	2.5	chrom	10900000000	11100000000	0.95
19	0.0001	1000	0.1	2	2.6	chrom	7880000000	7120000000	0.938
19	0.0001	1000	0.1	3	3.1	chrom	11300000000	25000	2.21e-06
19	0.0001	1000	0.1	3	3.2	chrom	14000000000	31400	2.24e-06
19	0.0001	1000	0.1	3	3.3	chrom	17100000000	8000	4.69e-07
19	0.0001	1000	0.1	3	3.4	chrom	21200000000	12200	5.75e-07
19	0.0001	1000	0.1	3	3.5	chrom	9700000000	33400	3.44e-06
19	0.0001	1000	0.1	3	3.6	chrom	13500000000	654000	4.84e-05
19	0.0001	1000	0.1	4	4.1	chrom	9040000000	9360000000	0.964
19	0.0001	1000	0.1	4	4.2	chrom	9420000000	9460000000	0.961
19	0.0001	1000	0.1	4	4.3	chrom	9640000000	9740000000	0.967
19	0.0001	1000	0.1	4	4.4	chrom	9800000000	11300000000	0.985
19	0.0001	1000	0.1	4	4.5	chrom	9460000000	8180000000	0.99
19	0.0001	1000	0.1	4	4.6	chrom	5720000000	6360000000	0.971
19	1e-06	1000	0.1	5	5.1	chrom	2860000000	1230	4.29e-07
19	1e-06	1000	0.1	5	5.2	chrom	3120000000	0	0
19	1e-06	1000	0.1	5	5.3	chrom	2700000000	0	0
19	1e-06	1000	0.1	5	5.4	chrom	3000000000	0	0
19	1e-06	1000	0.1	5	5.5	chrom	2420000000	1550	6.39e-07
19	1e-06	1000	0.1	5	5.6	chrom	2420000000	987	4.08e-07
19	1e-06	1000	0.1	6	6.1	chrom	5900000000	480000000	0.0814
19	1e-06	1000	0.1	6	6.2	chrom	6160000000	454000000	0.0737
19	1e-06	1000	0.1	6	6.3	chrom	9740000000	392000000	0.0402
19	1e-06	1000	0.1	6	6.4	chrom	7140000000	900000000	0.126
19	1e-06	1000	0.1	6	6.5	chrom	8820000000	196000000	0.0222
19	1e-06	1000	0.1	6	6.6	chrom	9680000000	470000000	0.0486
19	1e-06	1000	0.1	7	7.1	chrom	2760000000	0	0
19	1e-06	1000	0.1	7	7.2	chrom	17200000000	0	0
19	1e-06	1000	0.1	7	7.3	chrom	2960000000	0	0
19	1e-06	1000	0.1	7	7.4	chrom	3300000000	0	0
19	1e-06	1000	0.1	7	7.5	chrom	13200000000	0	0
19	1e-06	1000	0.1	7	7.6	chrom	4080000000	0	0
19	1e-06	1000	0.1	8	8.1	chrom	4960000000	206000000	0.0415
19	1e-06	1000	0.1	8	8.2	chrom	5200000000	820000000	0.158
19	1e-06	1000	0.1	8	8.3	chrom	4960000000	244000000	0.0492
19	1e-06	1000	0.1	8	8.4	chrom	5640000000	1920000000	0.34
19	1e-06	1000	0.1	8	8.5	chrom	4980000000	1480000000	0.297
19	1e-06	1000	0.1	8	8.6	chrom	3500000000	208000000	0.0594
19	1e-07	1000	0.1	9	9.1	chrom	3780000000	0	0
19	1e-07	1000	0.1	9	9.2	chrom	4880000000	0	0
19	1e-07	1000	0.1	9	9.3	chrom	6780000000	0	0
19	1e-07	1000	0.1	9	9.4	chrom	9700000000	0	0
19	1e-07	1000	0.1	9	9.5	chrom	2240000000	0	0
19	1e-07	1000	0.1	9	9.6	chrom	11000000000	0	0
19	1e-07	1000	0.1	10	10.1	chrom	1660000000	0	0
19	1e-07	1000	0.1	10	10.2	chrom	2040000000	23400000	0.0115
19	1e-07	1000	0.1	10	10.3	chrom	3940000000	228000000	0.0579
19	1e-07	1000	0.1	10	10.4	chrom	2760000000	0	0
19	1e-07	1000	0.1	10	10.5	chrom	2640000000	124000000	0.047
19	1e-07	1000	0.1	10	10.6	chrom	3940000000	186000000	0.0472
19	1e-07	1000	0.1	11	11.1	chrom	14400000000	0	0
19	1e-07	1000	0.1	11	11.2	chrom	1800000000	0	0
19	1e-07	1000	0.1	11	11.3	chrom	2040000000	0	0
19	1e-07	1000	0.1	11	11.4	chrom	1740000000	0	0
19	1e-07	1000	0.1	11	11.5	chrom	1800000000	0	0
19	1e-07	1000	0.1	11	11.6	chrom	1940000000	0	0
19	1e-07	1000	0.1	12	12.1	chrom	3000000000	2520000000	0.84
19	1e-07	1000	0.1	12	12.2	chrom	3460000000	1480000000	0.428
19	1e-07	1000	0.1	12	12.3	chrom	2900000000	0	0
19	1e-07	1000	0.1	12	12.4	chrom	2800000000	0	0
19	1e-07	1000	0.1	12	12.5	chrom	2800000000	0	0
19	1e-07	1000	0.1	12	12.6	chrom	2360000000	470000000	0.199
20	0.0001	1000	0.1	1	1.1	chrom	7560000000	568000	7.51e-05
20	0.0001	1000	0.1	1	1.2	chrom	4220000000	168000	3.98e-05
20	0.0001	1000	0.1	1	1.3	chrom	7780000000	122000	1.57e-05
20	0.0001	1000	0.1	1	1.4	chrom	9240000000	388000	4.2e-05
20	0.0001	1000	0.1	1	1.5	chrom	5440000000	184000	3.38e-05
20	0.0001	1000	0.1	1	1.6	chrom	6680000000	342000	5.12e-05
20	0.0001	1000	0.1	2	2.1	chrom	4680000000	7520000000	0.928
20	0.0001	1000	0.1	2	2.2	chrom	9340000000	9140000000	0.959
20	0.0001	1000	0.1	2	2.3	chrom	9780000000	9220000000	0.902
20	0.0001	1000	0.1	2	2.4	chrom	9360000000	11600000000	0.858
20	0.0001	1000	0.1	2	2.5	chrom	7080000000	7940000000	0.964
20	0.0001	1000	0.1	2	2.6	chrom	11900000000	12800000000	0.945
20	0.0001	1000	0.1	3	3.1	chrom	16700000000	19800	1.19e-06
20	0.0001	1000	0.1	3	3.2	chrom	12200000000	20800	1.71e-06
20	0.0001	1000	0.1	3	3.3	chrom	16000000000	27000	1.69e-06
20	0.0001	1000	0.1	3	3.4	chrom	17300000000	30000	1.73e-06
20	0.0001	1000	0.1	3	3.5	chrom	9620000000	8400	8.73e-07
20	0.0001	1000	0.1	3	3.6	chrom	9540000000	376000	3.94e-05
20	0.0001	1000	0.1	4	4.1	chrom	14600000000	17200000000	0.97
20	0.0001	1000	0.1	4	4.2	chrom	11400000000	15200000000	0.966
20	0.0001	1000	0.1	4	4.3	chrom	11200000000	12300000000	0.971
20	0.0001	1000	0.1	4	4.4	chrom	10600000000	10100000000	0.973
20	0.0001	1000	0.1	4	4.5	chrom	13100000000	12800000000	0.993
20	0.0001	1000	0.1	4	4.6	chrom	11800000000	10700000000	0.975
20	1e-06	1000	0.1	5	5.1	chrom	9860000000	607	6.15e-08
20	1e-06	1000	0.1	5	5.2	chrom	3120000000	0	0
20	1e-06	1000	0.1	5	5.3	chrom	2700000000	0	0
20	1e-06	1000	0.1	5	5.4	chrom	3000000000	0	0
20	1e-06	1000	0.1	5	5.5	chrom	15100000000	987	6.52e-08
20	1e-06	1000	0.1	5	5.6	chrom	5100000000	1100	2.16e-07
20	1e-06	1000	0.1	6	6.1	chrom	3080000000	362000000	0.118
20	1e-06	1000	0.1	6	6.2	chrom	4320000000	550000000	0.127
20	1e-06	1000	0.1	6	6.3	chrom	2540000000	306000000	0.12
20	1e-06	1000	0.1	6	6.4	chrom	3660000000	4540000000	1.24
20	1e-06	1000	0.1	6	6.5	chrom	3660000000	150000000	0.041
20	1e-06	1000	0.1	6	6.6	chrom	3500000000	232000000	0.0663
20	1e-06	1000	0.1	7	7.1	chrom	2760000000	0	0
20	1e-06	1000	0.1	7	7.2	chrom	17200000000	0	0
20	1e-06	1000	0.1	7	7.3	chrom	2960000000	0	0
20	1e-06	1000	0.1	7	7.4	chrom	3300000000	0	0
20	1e-06	1000	0.1	7	7.5	chrom	13200000000	0	0
20	1e-06	1000	0.1	7	7.6	chrom	4080000000	0	0
20	1e-06	1000	0.1	8	8.1	chrom	5400000000	294000000	0.0544
20	1e-06	1000	0.1	8	8.2	chrom	8220000000	1340000000	0.163
20	1e-06	1000	0.1	8	8.3	chrom	4880000000	370000000	0.0758
20	1e-06	1000	0.1	8	8.4	chrom	5680000000	1780000000	0.313
20	1e-06	1000	0.1	8	8.5	chrom	6200000000	1640000000	0.265
20	1e-06	1000	0.1	8	8.6	chrom	4800000000	500000000	0.104
20	1e-07	100	0	9	9.1	chrom	3780000000	0	0
20	1e-07	100	0	9	9.2	chrom	4880000000	0	0
20	1e-07	100	0	9	9.3	chrom	6780000000	0	0
20	1e-07	100	0	9	9.4	chrom	9700000000	0	0
20	1e-07	100	0	9	9.5	chrom	2240000000	0	0
20	1e-07	100	0	9	9.6	chrom	11000000000	0	0
20	1e-07	100	0	10	10.1	chrom	1660000000	0	0
20	1e-07	100	0	10	10.2	chrom	4000000000	50000000	0.0125
20	1e-07	100	0	10	10.3	chrom	7320000000	516000000	0.0705
20	1e-07	100	0	10	10.4	chrom	2760000000	0	0
20	1e-07	100	0	10	10.5	chrom	6560000000	382000000	0.0582
20	1e-07	100	0	10	10.6	chrom	6400000000	33000000	0.00516
20	1e-07	100	0	11	11.1	chrom	14400000000	0	0
20	1e-07	100	0	11	11.2	chrom	1800000000	0	0
20	1e-07	100	0	11	11.3	chrom	2040000000	0	0
20	1e-07	100	0	11	11.4	chrom	1740000000	0	0
20	1e-07	100	0	11	11.5	chrom	1800000000	0	0
20	1e-07	100	0	11	11.6	chrom	1940000000	0	0
20	1e-07	100	0	12	12.1	chrom	6560000000	6800000000	1.04
20	1e-07	100	0	12	12.2	chrom	7600000000	3700000000	0.487
20	1e-07	100	0	12	12.3	chrom	2900000000	0	0
20	1e-07	100	0	12	12.4	chrom	2800000000	0	0
20	1e-07	100	0	12	12.5	chrom	2800000000	0	0
20	1e-07	100	0	12	12.6	chrom	6500000000	1740000000	0.268
21	0.0001	100	0	1	1.1	chrom	4160000000	242000	5.82e-05
21	0.0001	100	0	1	1.2	chrom	3360000000	49600	1.48e-05
21	0.0001	100	0	1	1.3	chrom	4240000000	40800	9.62e-06
21	0.0001	100	0	1	1.4	chrom	3920000000	71400	1.82e-05
21	0.0001	100	0	1	1.5	chrom	5440000000	55400	1.02e-05
21	0.0001	100	0	1	1.6	chrom	3760000000	75800	2.02e-05
21	0.0001	100	0	2	2.1	chrom	2720000000	2520000000	0.877
21	0.0001	100	0	2	2.2	chrom	3560000000	2440000000	0.971
21	0.0001	100	0	2	2.3	chrom	3160000000	280000000	0.833
21	0.0001	100	0	2	2.4	chrom	2800000000	2680000000	0.893
21	0.0001	100	0	2	2.5	chrom	2240000000	2400000000	0.982
21	0.0001	100	0	2	2.6	chrom	6960000000	4120000000	0.955
21	0.0001	100	0	3	3.1	chrom	2200000000	10600	4.82e-06
21	0.0001	100	0	3	3.2	chrom	6480000000	6200	9.57e-07
21	0.0001	100	0	3	3.3	chrom	9720000000	11800	1.21e-06
21	0.0001	100	0	3	3.4	chrom	7680000000	14800	1.93e-06
21	0.0001	100	0	3	3.5	chrom	8760000000	13600	1.55e-06
21	0.0001	100	0	3	3.6	chrom	6480000000	242000	3.73e-05
21	0.0001	100	0	4	4.1	chrom	3000000000	2560000000	0.98
21	0.0001	100	0	4	4.2	chrom	2680000000	1720000000	0.947
21	0.0001	100	0	4	4.3	chrom	2800000000	3160000000	0.953
21	0.0001	100	0	4	4.4	chrom	2680000000	2560000000	0.965
21	0.0001	100	0	4	4.5	chrom	3520000000	2600000000	0.991
21	0.0001	100	0	4	4.6	chrom	2160000000	2240000000	0.979
21	1e-06	100	0	5	5.1	chrom	3760000000	553	1.47e-07
21	1e-06	100	0	5	5.2	chrom	3120000000	0	0
21	1e-06	100	0	5	5.3	chrom	2700000000	0	0
21	1e-06	100	0	5	5.4	chrom	3000000000	0	0
21	1e-06	100	0	5	5.5	chrom	2640000000	753	2.85e-07
21	1e-06	100	0	5	5.6	chrom	2000000000	1020	5.12e-07
21	1e-06	100	0	6	6.1	chrom	4400000000	788000000	0.179
21	1e-06	100	0	6	6.2	chrom	3000000000	314000000	0.105
21	1e-06	100	0	6	6.3	chrom	2480000000	610000000	0.246
21	1e-06	100	0	6	6.4	chrom	3000000000	566000000	0.189
21	1e-06	100	0	6	6.5	chrom	5680000000	340000000	0.0599
21	1e-06	100	0	6	6.6	chrom	3920000000	478000000	0.122
21	1e-06	100	0	7	7.1	chrom	2760000000	0	0
21	1e-06	100	0	7	7.2	chrom	17200000000	0	0
21	1e-06	100	0	7	7.3	chrom	2960000000	0	0
21	1e-06	100	0	7	7.4	chrom	3300000000	0	0
21	1e-06	100	0	7	7.5	chrom	13200000000	0	0
21	1e-06	100	0	7	7.6	chrom	4080000000	0	0
21	1e-06	100	0	8	8.1	chrom	4160000000	310000000	0.0745
21	1e-06	100	0	8	8.2	chrom	3360000000	500000000	0.149
21	1e-06	100	0	8	8.3	chrom	4440000000	474000000	0.107
21	1e-06	100	0	8	8.4	chrom	3480000000	822000000	0.236
21	1e-06	100	0	8	8.5	chrom	3200000000	1140000000	0.356
21	1e-06	100	0	8	8.6	chrom	4480000000	236000000	0.0527
21	1e-07	100	0	9	9.1	chrom	3780000000	0	0
21	1e-07	100	0	9	9.2	chrom	4880000000	0	0
21	1e-07	100	0	9	9.3	chrom	6780000000	0	0
21	1e-07	100	0	9	9.4	chrom	9700000000	0	0
21	1e-07	100	0	9	9.5	chrom	2240000000	0	0
21	1e-07	100	0	9	9.6	chrom	11000000000	0	0
21	1e-07	100	0	10	10.1	chrom	1660000000	0	0
21	1e-07	100	0	10	10.2	chrom	3400000000	51800000	0.0152
21	1e-07	100	0	10	10.3	chrom	3440000000	352000000	0.102
21	1e-07	100	0	10	10.4	chrom	2760000000	0	0
21	1e-07	100	0	10	10.5	chrom	2400000000	176000000	0.0733
21	1e-07	100	0	10	10.6	chrom	3640000000	24200000	0.00665
21	1e-07	100	0	11	11.1	chrom	14400000000	0	0
21	1e-07	100	0	11	11.2	chrom	1800000000	0	0
21	1e-07	100	0	11	11.3	chrom	2040000000	0	0
21	1e-07	100	0	11	11.4	chrom	1740000000	0	0
21	1e-07	100	0	11	11.5	chrom	1800000000	0	0
21	1e-07	100	0	11	11.6	chrom	1940000000	0	0
21	1e-07	100	0	12	12.1	chrom	3640000000	2780000000	0.764
21	1e-07	100	0	12	12.2	chrom	2240000000	1360000000	0.607
21	1e-07	100	0	12	12.3	chrom	2900000000	0	0
21	1e-07	100	0	12	12.4	chrom	2800000000	0	0
21	1e-07	100	0	12	12.5	chrom	2800000000	0	0
21	1e-07	100	0	12	12.6	chrom	2000000000	1000000000	0.5
22	0.0001	100	0	1	1.1	chrom	3520000000	236000	6.7e-05
22	0.0001	100	0	1	1.2	chrom	3080000000	26400	8.57e-06
22	0.0001	100	0	1	1.3	chrom	2760000000	15600	5.65e-06
22	0.0001	100	0	1	1.4	chrom	3880000000	39000	1.01e-05
22	0.0001	100	0	1	1.5	chrom	2280000000	28000	1.23e-05
22	0.0001	100	0	1	1.6	chrom	2880000000	36800	1.28e-05
22	0.0001	100	0	2	2.1	chrom	2320000000	1600000000	0.847
22	0.0001	100	0	2	2.2	chrom	3080000000	3120000000	0.983
22	0.0001	100	0	2	2.3	chrom	3360000000	3080000000	0.977
22	0.0001	100	0	2	2.4	chrom	2840000000	2080000000	0.865
22	0.0001	100	0	2	2.5	chrom	1080000000	2480000000	0.976
22	0.0001	100	0	2	2.6	chrom	4880000000	3400000000	0.955
22	0.0001	100	0	3	3.1	chrom	5160000000	2000	3.88e-07
22	0.0001	100	0	3	3.2	chrom	4200000000	1820	4.33e-07
22	0.0001	100	0	3	3.3	chrom	3280000000	3860	1.18e-06
22	0.0001	100	0	3	3.4	chrom	3120000000	3200	1.03e-06
22	0.0001	100	0	3	3.5	chrom	2800000000	5400	1.93e-06
22	0.0001	100	0	3	3.6	chrom	1760000000	4920	2.8e-06
22	0.0001	100	0	4	4.1	chrom	4680000000	4320000000	0.983
22	0.0001	100	0	4	4.2	chrom	3200000000	3000000000	0.962
22	0.0001	100	0	4	4.3	chrom	2280000000	2280000000	0.968
22	0.0001	100	0	4	4.4	chrom	2600000000	2800000000	0.972
22	0.0001	100	0	4	4.5	chrom	6440000000	4560000000	0.997
22	0.0001	100	0	4	4.6	chrom	4040000000	3640000000	0.98
22	1e-06	100	0	5	5.1	chrom	3160000000	373	1.18e-07
22	1e-06	100	0	5	5.2	chrom	3120000000	0	0
22	1e-06	100	0	5	5.3	chrom	2700000000	0	0
22	1e-06	100	0	5	5.4	chrom	3000000000	0	0
22	1e-06	100	0	5	5.5	chrom	3040000000	253	8.33e-08
22	1e-06	100	0	5	5.6	chrom	4040000000	73.3	1.82e-08
22	1e-06	100	0	6	6.1	chrom	2000000000	490000000	0.245
22	1e-06	100	0	6	6.2	chrom	3760000000	712000000	0.189
22	1e-06	100	0	6	6.3	chrom	3520000000	462000000	0.131
22	1e-06	100	0	6	6.4	chrom	6320000000	644000000	0.102
22	1e-06	100	0	6	6.5	chrom	3840000000	398000000	0.104
22	1e-06	100	0	6	6.6	chrom	3880000000	502000000	0.129
22	1e-06	100	0	7	7.1	chrom	2760000000	0	0
22	1e-06	100	0	7	7.2	chrom	17200000000	0	0
22	1e-06	100	0	7	7.3	chrom	2960000000	0	0
22	1e-06	100	0	7	7.4	chrom	3300000000	0	0
22	1e-06	100	0	7	7.5	chrom	13200000000	0	0
22	1e-06	100	0	7	7.6	chrom	4080000000	0	0
22	1e-06	100	0	8	8.1	chrom	4880000000	166000000	0.034
22	1e-06	100	0	8	8.2	chrom	4240000000	524000000	0.124
22	1e-06	100	0	8	8.3	chrom	5600000000	318000000	0.0568
22	1e-06	100	0	8	8.4	chrom	4000000000	714000000	0.179
22	1e-06	100	0	8	8.5	chrom	4160000000	892000000	0.214
22	1e-06	100	0	8	8.6	chrom	4440000000	260000000	0.0586
22	1e-07	100	0	9	9.1	chrom	3780000000	0	0
22	1e-07	100	0	9	9.2	chrom	4880000000	0	0
22	1e-07	100	0	9	9.3	chrom	6780000000	0	0
22	1e-07	100	0	9	9.4	chrom	9700000000	0	0
22	1e-07	100	0	9	9.5	chrom	2240000000	0	0
22	1e-07	100	0	9	9.6	chrom	11000000000	0	0
22	1e-07	100	0	10	10.1	chrom	1660000000	0	0
22	1e-07	100	0	10	10.2	chrom	2120000000	61000000	0.0288
22	1e-07	100	0	10	10.3	chrom	2640000000	436000000	0.165
22	1e-07	100	0	10	10.4	chrom	2760000000	0	0
22	1e-07	100	0	10	10.5	chrom	4000000000	290000000	0.0725
22	1e-07	100	0	10	10.6	chrom	3000000000	358000000	0.119
22	1e-07	100	0	11	11.1	chrom	14400000000	0	0
22	1e-07	100	0	11	11.2	chrom	1800000000	0	0
22	1e-07	100	0	11	11.3	chrom	2040000000	0	0
22	1e-07	100	0	11	11.4	chrom	1740000000	0	0
22	1e-07	100	0	11	11.5	chrom	1800000000	0	0
22	1e-07	100	0	11	11.6	chrom	1940000000	0	0
22	1e-07	100	0	12	12.1	chrom	2840000000	2840000000	0.934
22	1e-07	100	0	12	12.2	chrom	2840000000	1420000000	0.464
22	1e-07	100	0	12	12.3	chrom	2900000000	0	0
22	1e-07	100	0	12	12.4	chrom	2800000000	0	0
22	1e-07	100	0	12	12.5	chrom	2800000000	0	0
22	1e-07	100	0	12	12.6	chrom	2960000000	568000000	0.24
23	0.0001	100	0	1	1.1	chrom	3120000000	268000	8.59e-05
23	0.0001	100	0	1	1.2	chrom	3840000000	20200	5.26e-06
23	0.0001	100	0	1	1.3	chrom	4880000000	13400	2.75e-06
23	0.0001	100	0	1	1.4	chrom	3280000000	17600	5.37e-06
23	0.0001	100	0	1	1.5	chrom	3600000000	15400	4.28e-06
23	0.0001	100	0	1	1.6	chrom	3920000000	11600	2.96e-06
23	0.0001	100	0	2	2.1	chrom	2520000000	2320000000	0.912
23	0.0001	100	0	2	2.2	chrom	2160000000	2200000000	0.985
23	0.0001	100	0	2	2.3	chrom	3240000000	2440000000	0.98
23	0.0001	100	0	2	2.4	chrom	2520000000	2480000000	0.911
23	0.0001	100	0	2	2.5	chrom	1760000000	2160000000	0.977
23	0.0001	100	0	2	2.6	chrom	2720000000	2840000000	0.965
23	0.0001	100	0	3	3.1	chrom	4440000000	1960	4.41e-07
23	0.0001	100	0	3	3.2	chrom	4760000000	1220	2.56e-07
23	0.0001	100	0	3	3.3	chrom	3280000000	2460	7.5e-07
23	0.0001	100	0	3	3.4	chrom	4840000000	2680	5.54e-07
23	0.0001	100	0	3	3.5	chrom	5080000000	3680	7.24e-07
23	0.0001	100	0	3	3.6	chrom	4040000000	3300	8.17e-07
23	0.0001	100	0.1	4	4.1	chrom	2720000000	3120000000	0.988
23	0.0001	100	0.1	4	4.2	chrom	2960000000	2920000000	0.973
23	0.0001	100	0.1	4	4.3	chrom	2920000000	2360000000	0.986
23	0.0001	100	0.1	4	4.4	chrom	2680000000	2480000000	0.984
23	0.0001	100	0.1	4	4.5	chrom	2800000000	3080000000	0.999
23	0.0001	100	0.1	4	4.6	chrom	2280000000	2480000000	0.986
23	1e-06	100	0.1	5	5.1	chrom	3280000000	75	2.29e-08
	1e-06	100	0.1	5	5.2	chrom	3120000000	0	0
	1e-06	100	0.1	5	5.3	chrom	2700000000	0	0
	1e-06	100	0.1	5	5.4	chrom	3000000000	0	0
23	1e-06	100	0.1	5	5.5	chrom	3240000000	85	2.62e-08
23	1e-06	100	0.1	5	5.6	chrom	3840000000	90	2.34e-08
23	1e-06	100	0.1	6	6.1	chrom	2840000000	606000000	0.213
23	1e-06	100	0.1	6	6.2	chrom	3600000000	1170000000	0.326
23	1e-06	100	0.1	6	6.3	chrom	2360000000	440000000	0.186
23	1e-06	100	0.1	6	6.4	chrom	3360000000	396000000	0.118
23	1e-06	100	0.1	6	6.5	chrom	3520000000	226000000	0.0642
23	1e-06	100	0.1	6	6.6	chrom	2600000000	474000000	0.182
23	1e-06	100	0.1	7	7.1	chrom	2760000000	0	0
23	1e-06	100	0.1	7	7.2	chrom	17200000000	0	0
23	1e-06	100	0.1	7	7.3	chrom	2960000000	0	0
23	1e-06	100	0.1	7	7.4	chrom	3300000000	0	0
23	1e-06	100	0.1	7	7.5	chrom	13200000000	0	0
23	1e-06	100	0.1	7	7.6	chrom	4080000000	0	0
23	1e-06	100	0.1	8	8.1	chrom	3840000000	176000000	0.0458
23	1e-06	100	0.1	8	8.2	chrom	3600000000	478000000	0.133
23	1e-06	100	0.1	8	8.3	chrom	5200000000	394000000	0.0758
23	1e-06	100	0.1	8	8.4	chrom	6120000000	916000000	0.15
23	1e-06	100	0.1	8	8.5	chrom	4480000000	854000000	0.191
23	1e-06	100	0.1	8	8.6	chrom	3800000000	262000000	0.0689
23	1e-07	100	0.1	9	9.1	chrom	3780000000	0	0
23	1e-07	100	0.1	9	9.2	chrom	4880000000	0	0
23	1e-07	100	0.1	9	9.3	chrom	6780000000	0	0
23	1e-07	100	0.1	9	9.4	chrom	9700000000	0	0
23	1e-07	100	0.1	9	9.5	chrom	2240000000	0	0
23	1e-07	100	0.1	9	9.6	chrom	11000000000	0	0
23	1e-07	100	0.1	10	10.1	chrom	1660000000	0	0
23	1e-07	100	0.1	10	10.2	chrom	3160000000	63800000	0.0202
23	1e-07	100	0.1	10	10.3	chrom	2680000000	530000000	0.198
23	1e-07	100	0.1	10	10.4	chrom	2760000000	0	0
23	1e-07	100	0.1	10	10.5	chrom	4760000000	278000000	0.0584
23	1e-07	100	0.1	10	10.6	chrom	3320000000	340000000	0.102
23	1e-07	100	0.1	11	11.1	chrom	14400000000	0	0
23	1e-07	100	0.1	11	11.2	chrom	1800000000	0	0
23	1e-07	100	0.1	11	11.3	chrom	2040000000	0	0
23	1e-07	100	0.1	11	11.4	chrom	1740000000	0	0
23	1e-07	100	0.1	11	11.5	chrom	1800000000	0	0
23	1e-07	100	0.1	11	11.6	chrom	1940000000	0	0
23	1e-07	100	0.1	12	12.1	chrom	3440000000	2420000000	0.98
23	1e-07	100	0.1	12	12.2	chrom	3560000000	1340000000	0.588
23	1e-07	100	0.1	12	12.3	chrom	2900000000	0	0
23	1e-07	100	0.1	12	12.4	chrom	2800000000	0	0
23	1e-07	100	0.1	12	12.5	chrom	2800000000	0	0
23	1e-07	100	0.1	12	12.6	chrom	4280000000	654000000	0.28
24	0.0001	100	0.1	1	1.1	chrom	5520000000	364000	6.59e-05
24	0.0001	100	0.1	1	1.2	chrom	4080000000	8080	1.98e-06
24	0.0001	100	0.1	1	1.3	chrom	3760000000	7060	1.88e-06
24	0.0001	100	0.1	1	1.4	chrom	3240000000	16200	5e-06
24	0.0001	100	0.1	1	1.5	chrom	3840000000	11200	2.92e-06
24	0.0001	100	0.1	1	1.6	chrom	3760000000	12200	3.24e-06
24	0.0001	100	0.1	2	2.1	chrom	4080000000	3320000000	0.924
24	0.0001	100	0.1	2	2.2	chrom	2960000000	2160000000	0.982
24	0.0001	100	0.1	2	2.3	chrom	2400000000	2040000000	0.972
24	0.0001	100	0.1	2	2.4	chrom	3160000000	2800000000	0.921
24	0.0001	100	0.1	2	2.5	chrom	3520000000	3440000000	0.983
24	0.0001	100	0.1	2	2.6	chrom	3480000000	3920000000	0.978
24	0.0001	100	0.1	3	3.1	chrom	4360000000	890	2.04e-07
24	0.0001	100	0.1	3	3.2	chrom	4360000000	0	0
24	0.0001	100	0.1	3	3.3	chrom	3080000000	860	2.79e-07
24	0.0001	100	0.1	3	3.4	chrom	3520000000	1770	5.03e-07
24	0.0001	100	0.1	3	3.5	chrom	4000000000	1160	2.9e-07
24	0.0001	100	0.1	3	3.6	chrom	4040000000	5490	1.36e-06
24	0.0001	100	0.1	4	4.1	chrom	4200000000	4200000000	0.991
24	0.0001	100	0.1	4	4.2	chrom	3560000000	2720000000	0.968
24	0.0001	100	0.1	4	4.3	chrom	2560000000	2440000000	0.986
24	0.0001	100	0.1	4	4.4	chrom	3360000000	2080000000	0.98
24	0.0001	100	0.1	4	4.5	chrom	3240000000	3080000000	0.999
24	0.0001	100	0.1	4	4.6	chrom	3040000000	3280000000	0.989
24	1e-06	100	0.1	5	5.1	chrom	2920000000	66	2.26e-08
24	1e-06	100	0.1	5	5.2	chrom	3120000000	0	0
24	1e-06	100	0.1	5	5.3	chrom	2700000000	0	0
24	1e-06	100	0.1	5	5.4	chrom	3000000000	0	0
24	1e-06	100	0.1	5	5.5	chrom	2760000000	0	0
24	1e-06	100	0.1	5	5.6	chrom	3200000000	0	0
24	1e-06	100	0.1	6	6.1	chrom	2720000000	582000000	0.214
24	1e-06	100	0.1	6	6.2	chrom	2920000000	1120000000	0.384
24	1e-06	100	0.1	6	6.3	chrom	2360000000	606000000	0.257
24	1e-06	100	0.1	6	6.4	chrom	3160000000	614000000	0.194
24	1e-06	100	0.1	6	6.5	chrom	2840000000	348000000	0.123
24	1e-06	100	0.1	6	6.6	chrom	2760000000	634000000	0.23
24	1e-06	100	0.1	7	7.1	chrom	2760000000	0	0
24	1e-06	100	0.1	7	7.2	chrom	17200000000	0	0
24	1e-06	100	0.1	7	7.3	chrom	2960000000	0	0
24	1e-06	100	0.1	7	7.4	chrom	3300000000	0	0
24	1e-06	100	0.1	7	7.5	chrom	13200000000	0	0
24	1e-06	100	0.1	7	7.6	chrom	4080000000	0	0
24	1e-06	100	0.1	8	8.1	chrom	3040000000	236000000	0.0776
24	1e-06	100	0.1	8	8.2	chrom	4400000000	742000000	0.169
24	1e-06	100	0.1	8	8.3	chrom	5000000000	468000000	0.0936
24	1e-06	100	0.1	8	8.4	chrom	4280000000	944000000	0.221
24	1e-06	100	0.1	8	8.5	chrom	3880000000	1200000000	0.309
24	1e-06	100	0.1	8	8.6	chrom	2560000000	292000000	0.114
24	1e-07	100	0.1	9	9.1	chrom	3780000000	0	0
24	1e-07	100	0.1	9	9.2	chrom	4880000000	0	0
24	1e-07	100	0.1	9	9.3	chrom	6780000000	0	0
24	1e-07	100	0.1	9	9.4	chrom	9700000000	0	0
24	1e-07	100	0.1	9	9.5	chrom	2240000000	0	0
24	1e-07	100	0.1	9	9.6	chrom	11000000000	0	0
24	1e-07	100	0.1	10	10.1	chrom	1660000000	0	0
24	1e-07	100	0.1	10	10.2	chrom	2200000000	134000000	0.0609
24	1e-07	100	0.1	10	10.3	chrom	2960000000	584000000	0.197
24	1e-07	100	0.1	10	10.4	chrom	2760000000	0	0
24	1e-07	100	0.1	10	10.5	chrom	1480000000	244000000	0.165
24	1e-07	100	0.1	10	10.6	chrom	2200000000	404000000	0.184
24	1e-07	100	0.1	11	11.1	chrom	14400000000	0	0
24	1e-07	100	0.1	11	11.2	chrom	1800000000	0	0
24	1e-07	100	0.1	11	11.3	chrom	2040000000	0	0
24	1e-07	100	0.1	11	11.4	chrom	1740000000	0	0
24	1e-07	100	0.1	11	11.5	chrom	1800000000	0	0
24	1e-07	100	0.1	11	11.6	chrom	1940000000	0	0
24	1e-07	100	0.1	12	12.1	chrom	2960000000	2860000000	0.985
24	1e-07	100	0.1	12	12.2	chrom	3480000000	2460000000	0.717
24	1e-07	100	0.1	12	12.3	chrom	2900000000	0	0
24	1e-07	100	0.1	12	12.4	chrom	2800000000	0	0
24	1e-07	100	0.1	12	12.5	chrom	2800000000	0	0
24	1e-07	100	0.1	12	12.6	chrom	3680000000	854000000	0.277
25	0.0001	100	0.1	1	1.1	chrom	3680000000	236000	6.41e-05
25	0.0001	100	0.1	1	1.2	chrom	3840000000	4280	1.11e-06
25	0.0001	100	0.1	1	1.3	chrom	3880000000	4880	1.26e-06
25	0.0001	100	0.1	1	1.4	chrom	3600000000	12400	3.44e-06
25	0.0001	100	0.1	1	1.5	chrom	4360000000	10800	2.48e-06
25	0.0001	100	0.1	1	1.6	chrom	2680000000	14600	5.45e-06
25	0.0001	100	0.1	2	2.1	chrom	5520000000	6080000000	0.968
25	0.0001	100	0.1	2	2.2	chrom	6200000000	5400000000	0.996
25	0.0001	100	0.1	2	2.3	chrom	9280000000	7960000000	0.992
25	0.0001	100	0.1	2	2.4	chrom	4880000000	4200000000	0.957
25	0.0001	100	0.1	2	2.5	chrom	5760000000	4800000000	0.991
25	0.0001	100	0.1	2	2.6	chrom	3400000000	2200000000	0.988
25	0.0001	100	0.1	3	3.1	chrom	4800000000	0	0
25	0.0001	100	0.1	3	3.2	chrom	6880000000	0	0
25	0.0001	100	0.1	3	3.3	chrom	4520000000	433	9.59e-08
25	0.0001	100	0.1	3	3.4	chrom	4960000000	0	0
25	0.0001	100	0.1	3	3.5	chrom	3320000000	520	1.57e-07
25	0.0001	100	0.1	3	3.6	chrom	5160000000	4600	8.91e-07
25	0.0001	100	0.1	4	4.1	chrom	3880000000	3400000000	0.996
25	0.0001	100	0.1	4	4.2	chrom	6080000000	4640000000	0.988
25	0.0001	100	0.1	4	4.3	chrom	7840000000	7080000000	0.996
25	0.0001	100	0.1	4	4.4	chrom	3200000000	4520000000	0.995
25	0.0001	100	0.1	4	4.5	chrom	6240000000	5440000000	1
25	0.0001	100	0.1	4	4.6	chrom	2560000000	2720000000	0.993
25	1e-06	100	0.1	5	5.1	chrom	3120000000	0	0
25	1e-06	100	0.1	5	5.2	chrom	3120000000	0	0
25	1e-06	100	0.1	5	5.3	chrom	2700000000	0	0
25	1e-06	100	0.1	5	5.4	chrom	3000000000	0	0
25	1e-06	100	0.1	5	5.5	chrom	4040000000	0	0
25	1e-06	100	0.1	5	5.6	chrom	3000000000	0	0
25	1e-06	100	0.1	6	6.1	chrom	2480000000	466000000	0.188
25	1e-06	100	0.1	6	6.2	chrom	2840000000	1820000000	0.641
25	1e-06	100	0.1	6	6.3	chrom	2440000000	656000000	0.269
25	1e-06	100	0.1	6	6.4	chrom	2160000000	624000000	0.289
25	1e-06	100	0.1	6	6.5	chrom	2400000000	258000000	0.108
25	1e-06	100	0.1	6	6.6	chrom	4080000000	948000000	0.232
25	1e-06	100	0.1	7	7.1	chrom	2760000000	0	0
25	1e-06	100	0.1	7	7.2	chrom	17200000000	0	0
25	1e-06	100	0.1	7	7.3	chrom	2960000000	0	0
25	1e-06	100	0.1	7	7.4	chrom	3300000000	0	0
25	1e-06	100	0.1	7	7.5	chrom	13200000000	0	0
25	1e-06	100	0.1	7	7.6	chrom	4080000000	0	0
25	1e-06	100	0.1	8	8.1	chrom	3840000000	256000000	0.0667
25	1e-06	100	0.1	8	8.2	chrom	3600000000	102000000	0.0283
25	1e-06	100	0.1	8	8.3	chrom	5200000000	510000000	0.0981
25	1e-06	100	0.1	8	8.4	chrom	6120000000	1560000000	0.255
25	1e-06	100	0.1	8	8.5	chrom	4480000000	1740000000	0.388
25	1e-06	100	0.1	8	8.6	chrom	3800000000	314000000	0.0826
25	1e-07	100	0.1	9	9.1	chrom	3780000000	0	0
25	1e-07	100	0.1	9	9.2	chrom	4880000000	0	0
25	1e-07	100	0.1	9	9.3	chrom	6780000000	0	0
25	1e-07	100	0.1	9	9.4	chrom	9700000000	0	0
25	1e-07	100	0.1	9	9.5	chrom	2240000000	0	0
25	1e-07	100	0.1	9	9.6	chrom	11000000000	0	0
25	1e-07	100	0.1	10	10.1	chrom	1660000000	0	0
25	1e-07	100	0.1	10	10.2	chrom	3160000000	170000000	0.0538
25	1e-07	100	0.1	10	10.3	chrom	2680000000	1000000000	0.373
25	1e-07	100	0.1	10	10.4	chrom	2760000000	0	0
25	1e-07	100	0.1	10	10.5	chrom	4760000000	646000000	0.136
25	1e-07	100	0.1	10	10.6	chrom	3320000000	548000000	0.165
25	1e-07	1000	0	11	11.1	chrom	14400000000	0	0
25	1e-07	1000	0	11	11.2	chrom	1800000000	0	0
25	1e-07	1000	0	11	11.3	chrom	2040000000	0	0
25	1e-07	1000	0	11	11.4	chrom	1740000000	0	0
25	1e-07	1000	0	11	11.5	chrom	1800000000	0	0
25	1e-07	1000	0	11	11.6	chrom	1940000000	0	0
25	1e-07	1000	0	12	12.1	chrom	3440000000	3900000000	0.995
25	1e-07	1000	0	12	12.2	chrom	3560000000	2520000000	0.77
25	1e-07	1000	0	12	12.3	chrom	2900000000	0	0
25	1e-07	1000	0	12	12.4	chrom	2800000000	0	0
25	1e-07	1000	0	12	12.5	chrom	2800000000	0	0
25	1e-07	1000	0	12	12.6	chrom	4280000000	840000000	0.268
26	0.0001	1000	0	1	1.1	chrom	4720000000	366000	7.75e-05
26	0.0001	1000	0	1	1.2	chrom	8520000000	15000	1.76e-06
26	0.0001	1000	0	1	1.3	chrom	5760000000	2280	3.96e-07
26	0.0001	1000	0	1	1.4	chrom	5800000000	4980	8.59e-07
26	0.0001	1000	0	1	1.5	chrom	3200000000	5040	1.58e-06
26	0.0001	1000	0	1	1.6	chrom	3120000000	4080	1.31e-06
26	0.0001	1000	0	2	2.1	chrom	2880000000	2160000000	0.896
26	0.0001	1000	0	2	2.2	chrom	2560000000	2680000000	0.993
26	0.0001	1000	0	2	2.3	chrom	3760000000	3120000000	0.981
26	0.0001	1000	0	2	2.4	chrom	2160000000	2560000000	0.921
26	0.0001	1000	0	2	2.5	chrom	2400000000	2640000000	0.986
26	0.0001	1000	0	2	2.6	chrom	2040000000	2840000000	0.987
26	0.0001	1000	0	3	3.1	chrom	4920000000	0	0
26	0.0001	1000	0	3	3.2	chrom	5120000000	0	0
26	0.0001	1000	0	3	3.3	chrom	3960000000	372	9.39e-08
26	0.0001	1000	0	3	3.4	chrom	3240000000	0	0
26	0.0001	1000	0	3	3.5	chrom	3200000000	0	0
26	0.0001	1000	0	3	3.6	chrom	2760000000	1670	6.05e-07
26	0.0001	1000	0	4	4.1	chrom	4320000000	4760000000	0.995
26	0.0001	1000	0	4	4.2	chrom	4400000000	4480000000	0.989
26	0.0001	1000	0	4	4.3	chrom	5200000000	6840000000	0.996
26	0.0001	1000	0	4	4.4	chrom	3960000000	5240000000	0.991
26	0.0001	1000	0	4	4.5	chrom	4040000000	5440000000	1
26	0.0001	1000	0	4	4.6	chrom	4320000000	3240000000	0.989
26	1e-06	1000	0	5	5.1	chrom	4000000000	0	0
	1e-06	1000	0	5	5.2	chrom	3120000000	0	0
	1e-06	1000	0	5	5.3	chrom	2700000000	0	0
	1e-06	1000	0	5	5.4	chrom	3000000000	0	0
26	1e-06	1000	0	5	5.5	chrom	3480000000	0	0
26	1e-06	1000	0	5	5.6	chrom	2760000000	0	0
26	1e-06	1000	0	6	6.1	chrom	3360000000	824000000	0.245
26	1e-06	1000	0	6	6.2	chrom	3120000000	2320000000	0.744
26	1e-06	1000	0	6	6.3	chrom	2880000000	614000000	0.213
26	1e-06	1000	0	6	6.4	chrom	2040000000	456000000	0.224
26	1e-06	1000	0	6	6.5	chrom	2400000000	240000000	0.1
26	1e-06	1000	0	6	6.6	chrom	3200000000	1280000000	0.4
26	1e-06	1000	0	7	7.1	chrom	2760000000	0	0
26	1e-06	1000	0	7	7.2	chrom	17200000000	0	0
26	1e-06	1000	0	7	7.3	chrom	2960000000	0	0
26	1e-06	1000	0	7	7.4	chrom	3300000000	0	0
26	1e-06	1000	0	7	7.5	chrom	13200000000	0	0
26	1e-06	1000	0	7	7.6	chrom	4080000000	0	0
26	1e-06	1000	0	8	8.1	chrom	2960000000	206000000	0.0696
26	1e-06	1000	0	8	8.2	chrom	3800000000	702000000	0.185
26	1e-06	1000	0	8	8.3	chrom	4160000000	386000000	0.0928
26	1e-06	1000	0	8	8.4	chrom	5000000000	1220000000	0.244
26	1e-06	1000	0	8	8.5	chrom	3680000000	1480000000	0.402
26	1e-06	1000	0	8	8.6	chrom	3200000000	302000000	0.0944
26	1e-07	1000	0	9	9.1	chrom	3780000000	0	0
26	1e-07	1000	0	9	9.2	chrom	4880000000	0	0
26	1e-07	1000	0	9	9.3	chrom	6780000000	0	0
26	1e-07	1000	0	9	9.4	chrom	9700000000	0	0
26	1e-07	1000	0	9	9.5	chrom	2240000000	0	0
26	1e-07	1000	0	9	9.6	chrom	11000000000	0	0
26	1e-07	1000	0	10	10.1	chrom	1660000000	0	0
26	1e-07	1000	0	10	10.2	chrom	4280000000	332000000	0.0776
26	1e-07	1000	0	10	10.3	chrom	6600000000	2620000000	0.397
26	1e-07	1000	0	10	10.4	chrom	2760000000	0	0
26	1e-07	1000	0	10	10.5	chrom	4480000000	488000000	0.109
26	1e-07	1000	0	10	10.6	chrom	3680000000	864000000	0.235
26	1e-07	1000	0	11	11.1	chrom	14400000000	0	0
26	1e-07	1000	0	11	11.2	chrom	1800000000	0	0
26	1e-07	1000	0	11	11.3	chrom	2040000000	0	0
26	1e-07	1000	0	11	11.4	chrom	1740000000	0	0
26	1e-07	1000	0	11	11.5	chrom	1800000000	0	0
26	1e-07	1000	0	11	11.6	chrom	1940000000	0	0
26	1e-07	1000	0	12	12.1	chrom	5480000000	4300000000	0.996
26	1e-07	1000	0	12	12.2	chrom	3880000000	2340000000	0.973
26	1e-07	1000	0	12	12.3	chrom	2900000000	0	0
26	1e-07	1000	0	12	12.4	chrom	2800000000	0	0
26	1e-07	1000	0	12	12.5	chrom	2800000000	0	0
26	1e-07	1000	0	12	12.6	chrom	5200000000	1320000000	0.786
27	0.0001	1000	0	1	1.1	chrom	2560000000	222000	8.67e-05
27	0.0001	1000	0	1	1.2	chrom	2440000000	620	2.54e-07
27	0.0001	1000	0	1	1.3	chrom	2480000000	1750	7.06e-07
27	0.0001	1000	0	1	1.4	chrom	2080000000	3110	1.5e-06
27	0.0001	1000	0	1	1.5	chrom	2480000000	3600	1.45e-06
27	0.0001	1000	0	1	1.6	chrom	2680000000	1780	6.64e-07
27	0.0001	1000	0	2	2.1	chrom	2800000000	2840000000	0.921
27	0.0001	1000	0	2	2.2	chrom	2840000000	2280000000	0.918
27	0.0001	1000	0	2	2.3	chrom	2680000000	3080000000	0.977
27	0.0001	1000	0	2	2.4	chrom	2280000000	1920000000	0.906
27	0.0001	1000	0	2	2.5	chrom	2320000000	2440000000	0.978
27	0.0001	1000	0	2	2.6	chrom	3440000000	3400000000	0.993
27	0.0001	1000	0	3	3.1	chrom	4000000000	0	0
27	0.0001	1000	0	3	3.2	chrom	3760000000	0	0
27	0.0001	1000	0	3	3.3	chrom	3960000000	0	0
27	0.0001	1000	0	3	3.4	chrom	2400000000	0	0
27	0.0001	1000	0	3	3.5	chrom	3120000000	0	0
27	0.0001	1000	0	3	3.6	chrom	2640000000	840	3.18e-07
27	0.0001	1000	0	4	4.1	chrom	3440000000	2840000000	0.994
27	0.0001	1000	0	4	4.2	chrom	2880000000	2040000000	0.991
27	0.0001	1000	0	4	4.3	chrom	3280000000	3280000000	0.997
27	0.0001	1000	0	4	4.4	chrom	2240000000	2120000000	0.985
27	0.0001	1000	0	4	4.5	chrom	2680000000	2640000000	1
27	0.0001	1000	0	4	4.6	chrom	2600000000	2720000000	0.992
27	1e-06	1000	0	5	5.1	chrom	3600000000	0	0
27	1e-06	1000	0	5	5.2	chrom	3120000000	0	0
27	1e-06	1000	0	5	5.3	chrom	2700000000	0	0
27	1e-06	1000	0	5	5.4	chrom	3000000000	0	0
27	1e-06	1000	0	5	5.5	chrom	2280000000	0	0
27	1e-06	1000	0	5	5.6	chrom	2600000000	0	0
27	1e-06	1000	0	6	6.1	chrom	2920000000	580000000	0.199
27	1e-06	1000	0	6	6.2	chrom	2800000000	2140000000	0.764
27	1e-06	1000	0	6	6.3	chrom	2440000000	614000000	0.252
27	1e-06	1000	0	6	6.4	chrom	3760000000	622000000	0.165
27	1e-06	1000	0	6	6.5	chrom	3360000000	288000000	0.0857
27	1e-06	1000	0	6	6.6	chrom	4600000000	1480000000	0.322
27	1e-06	1000	0	7	7.1	chrom	2760000000	0	0
27	1e-06	1000	0	7	7.2	chrom	17200000000	0	0
27	1e-06	1000	0	7	7.3	chrom	2960000000	0	0
27	1e-06	1000	0	7	7.4	chrom	3300000000	0	0
27	1e-06	1000	0	7	7.5	chrom	13200000000	0	0
27	1e-06	1000	0	7	7.6	chrom	4080000000	0	0
27	1e-06	1000	0	8	8.1	chrom	3280000000	236000000	0.072
27	1e-06	1000	0	8	8.2	chrom	3080000000	1040000000	0.338
27	1e-06	1000	0	8	8.3	chrom	3520000000	304000000	0.0864
27	1e-06	1000	0	8	8.4	chrom	3240000000	834000000	0.257
27	1e-06	1000	0	8	8.5	chrom	3000000000	1060000000	0.353
27	1e-06	1000	0	8	8.6	chrom	2640000000	276000000	0.105
27	1e-07	1000	0	9	9.1	chrom	3780000000	0	0
27	1e-07	1000	0	9	9.2	chrom	4880000000	0	0
27	1e-07	1000	0	9	9.3	chrom	6780000000	0	0
27	1e-07	1000	0	9	9.4	chrom	9700000000	0	0
27	1e-07	1000	0	9	9.5	chrom	2240000000	0	0
[truncated: 235 more rows]

## Sheet: Supplementary Fig. 2
Supplementary Figure 2
Fitness calculations between ancestral and novel alleles homozygotes in both replicons, plasmid and chromosome
n.exp	KAN[µg/ml]	replicon	w	s
1	0	Plasmid	0.972501271	-0.027498729
2	0	Plasmid	0.969751514	-0.030248486
3	0	Plasmid	0.986639416	-0.013360584
4	0	Plasmid	0.974777268	-0.025222732
5	0	Plasmid	1.0354896	0.0354896
6	0	Plasmid	0.99148637	-0.00851363
1	0	Chromosome	1.004361567	0.004361567
2	0	Chromosome	0.991815298	-0.008184702
3	0	Chromosome	0.979009237	-0.020990763
4	0	Chromosome	0.988150672	-0.011849328
5	0	Chromosome	0.99243149	-0.00756851
6	0	Chromosome	0.979387103	-0.020612897

## Sheet: Supplementary Fig. 5
Supplementary Figure 5
Fitness calculations between ancestral and novel alleles homozygotes in both replicons, plasmid and chromosome under selective conditions
n.exp	KAN[µg/ml]	replicon	w	s
1	0.375	Plasmid	0.936721377	-0.063278623
2	0.375	Plasmid	0.854084234	-0.145915766
3	0.375	Plasmid	0.869518432	-0.130481568
4	0.375	Plasmid	0.921902625	-0.078097375
5	0.375	Plasmid	0.893399011	-0.106600989
6	0.375	Plasmid	0.813543474	-0.186456526
1	0.4	Chromosome	0.924297419	-0.075702581
2	0.4	Chromosome	0.838247166	-0.161752834
3	0.4	Chromosome	0.910988709	-0.089011291
4	0.4	Chromosome	0.9268936	-0.0731064
5	0.4	Chromosome	0.8924563	-0.1075437
6	0.4	Chromosome	0.91657441	-0.08342559

## Sheet: Supplementary Fig. 6
Supplementary Figure 6
Competition experiments to quantify the fitness differences between the ancestral and novel alleles homozygotes under diverse selective conditions
n.exp	KAN[µg/ml]	replicon	w			n.exp	KAN[µg/ml]	replicon	w
1	1.5	Plasmid	0.62876			1	0	Chromosome	1.00436
1	1.5	Plasmid	0.608101			2	0	Chromosome	0.991815
1	1.5	Plasmid	0.616484			3	0	Chromosome	0.979009
1	1.5	Plasmid	0.605754			4	0	Chromosome	0.98815
2	1	Plasmid	0.660037			5	0	Chromosome	0.99243
2	1	Plasmid	0.640224			6	0	Chromosome	0.979387
2	1	Plasmid	0.65582			1	0.375	Chromosome	0.916386
2	1	Plasmid	0.64268			2	0.375	Chromosome	0.948639
3	0.75	Plasmid	0.791517			3	0.375	Chromosome	0.933744
3	0.75	Plasmid	0.794106			4	0.375	Chromosome	0.924471
3	0.75	Plasmid	0.803838			5	0.375	Chromosome	0.949534
3	0.75	Plasmid	0.796135			6	0.375	Chromosome	0.909473
4	0.5	Plasmid	0.833819			1	0.4	Chromosome	0.924297
4	0.5	Plasmid	0.845845			2	0.4	Chromosome	0.838247
4	0.5	Plasmid	0.850436			3	0.4	Chromosome	0.910988
4	0.5	Plasmid	0.839606			4	0.4	Chromosome	0.926893
5	0.375	Plasmid	0.936721			5	0.4	Chromosome	0.892456
5	0.375	Plasmid	0.854084			6	0.4	Chromosome	0.916574
5	0.375	Plasmid	0.869518
5	0.375	Plasmid	0.921903
5	0.375	Plasmid	0.893399
5	0.375	Plasmid	0.813543
6	0.25	Plasmid	0.965868
6	0.25	Plasmid	0.957743
6	0.25	Plasmid	0.959749
6	0.25	Plasmid	0.953451
7	0.1	Plasmid	0.959822
7	0.1	Plasmid	0.967607
7	0.1	Plasmid	0.973844
7	0.1	Plasmid	0.965537
8	0	Plasmid	0.972501
8	0	Plasmid	0.969752
8	0	Plasmid	0.986639
8	0	Plasmid	0.974777

## Sheet: Supplementary Fig. 7
Supplementary Figure 7
Fitness differences between the non-host at the end of the dynamics and the host at the beginning of the experiment
exp.evol.condition.replicate	n.exp	KAN[µg/ml]	rep.unique	exp.evol.condition	w
8.1	1	0.375	8.1-1	8	0.942033677
8.1	2	0.375	8.1-2	8	0.849174498
8.1	3	0.375	8.1-3	8	0.898952973
8.1	4	0.375	8.1-4	8	0.735626498
8.3	1	0.375	8.3-1	8	0.908173785
8.3	2	0.375	8.3-2	8	0.904703741
8.3	3	0.375	8.3-3	8	0.835977862
8.3	4	0.375	8.3-4	8	0.85091076
12.1	1	0.375	12.1-1	12	0.9541914
12.1	2	0.375	12.1-2	12	0.914981951
12.1	3	0.375	12.1-3	12	0.956168582
12.1	4	0.375	12.1-4	12	0.861400195
12.3	1	0.375	12.3-1	12	0.933752333
12.3	2	0.375	12.3-2	12	0.853066297
12.3	3	0.375	12.3-3	12	0.984301548
12.3	4	0.375	12.3-4	12	1.007219629
